# Supplementary material for: Factors associated with diabetes knowledge, attitudes and practices among people aged 18 and over in the commune of Niakhene in Senegal
Source: PLOS Glob Public Health. 2024 Mar 7;4(3):e0002265. doi: 10.1371/journal.pgph.0002265 (PMC10919690; doi:10.1371/journal.pgph.0002265)
Supplement: S1 Data — (XLSX) [file pgph.0002265.s001.xlsx]

## Sheet: Base Niakhène finale Brute 2020
ID	start	end	Date d'interview	Idvilla	Q1_1Age	Q1_1trancheage	Q1_2Sexe	Q1_3Statut matrimonial	Q1_4 Quel est votre niveau d'instruction ?	Q1_5Profession	Q1_5autre Préciser	Q1_6_Biens du ménage	Q1_06Electricité	Q1_06Radio	Q1_06TV	Q1_06Téléphone portable	Q1_06Réfrigérateur	Q1_06Bicyclette	Q1_06Motocyclette	Q1_06Charrette	Q1_06Voiturecamion	Q1_06Panneau solaire	Q1_06Tables	Q1_06Chaise	Q1_06Lit	Q1_7Propriétaire logement	Q1_8Matériaux habitat	Q1_9Source approvisionnement eau	Q1_11Bovins	Q1_11Ovins	Q1_11Caprins	Q1_11Volailles	Q1_11Equidés	Q1_11Chiens	Q1_11Chats	Score quintile	Q1_10Animaux ?	Q3_1Types d'animaux	Q4_01 Avez-vous déjà entendu parler du diabète ?	Q4_02 Quelles étaient vos sources d'information sur le diabète ?	Q4_02_1 Télévision	Q4_02_2 Radio	Q4_02_3 Page internet des sources institutionnelles (Ministère, organismes)	Q4_02_4 Réseaux sociaux (Facebook, WhatsApp, Twitter, YouTube …_)	Q4_02_5 Journée de sensibilisation (Relais communautaire)	Q4_02_6 Personnels de santé (Médecin, infirmier, sage-femme ……_)	Q4_02_7 Entourage et communauté	Q4_02_8 Autres (à préciser)	Q4_02_8autre Préciser
ID	start	end	Date d'interview	Idvilla	Q1_1	Q1_1trancheage	Q1_2	Q1_3	Q1_4	Q1_5	Q1_5autre	Q1_6	Q1_06_1	Q1_06_2	Q1_06_3	Q1_06_4	Q1_06_5	Q1_06_6	Q1_06_7	Q1_06_8	Q1_06_9	Q1_06_10	Q1_06_11	Q1_06_12	Q1_06_13	Q1_7	Q1_8	Q1_9	Q3_1_1	Q3_1_2	Q3_1_3	Q3_1_4	Q3_1_5	Q3_1_6	Q3_1_7	Score quintile	Q2	Q3_1	Q2_01	Q4_02	Q4_02_1	Q4_02_2	Q4_02_3	Q4_02_4	Q4_02_5	Q4_02_6	Q4_02_7	Q4_02_8	Q4_02_8autre Préciser
3	2020-10-19T16:45:46.947Z	2020-10-20T10:59:48.942Z	19/10/2020	NIAKHENE	24	[18-25 ans[	Féminin	Marié(e)	Primaire	Ménagère		1 2 3 4 8 9 11 12 13	1	1	1	1	0	0	0	1	1	0	1	1	1	1	1	3	0	1	1	0	1	1	1	19	Oui	5 2 3 6 7	Oui	1 7	Oui	Non	Non	Non	Non	Non	Oui	Non
6	2020-10-19T17:28:02.780Z	2020-10-21T07:16:28.857Z	19/10/2020	NIAKHENE	63	60 ans et plus	Masculin	Marié(e)	Primaire	Cultivateur		1 3 4 8 12 13	1	0	1	1	0	0	0	1	0	0	0	1	1	1	1	1	0	0	1	1	1	0	0	12	Oui	5 3 4	Oui	1 5 7 6	Oui	Non	Non	Non	Oui	Oui	Oui	Non
7	2020-10-19T17:50:23.793+01:00	2020-10-19T18:58:55.769+01:00	19/10/2020	NIAKHENE	22	[18-25 ans[	Féminin	Marié(e)	Sans instruction officielle	Ménagère		1 3 8 12 13 2 11	1	1	1	0	0	0	0	1	0	0	1	1	1	1	1	3	0	1	0	1	1	0	0	15	Oui	4 5 2	Oui	Entourage et communauté	Non	Non	Non	Non	Non	Non	Oui	Non
8	2020-10-19T17:55:26.119Z	2020-10-19T18:42:37.090Z	19/10/2020	NIAKHENE	24	[18-25 ans[	Féminin	Marié(e)	Sans instruction officielle	Ménagère		1 2 3 4 5 8 12 13	1	1	1	1	1	0	0	1	0	0	0	1	1	1	1	3	1	1	1	1	1	0	0	18	Oui	1 2 3 4 5	Oui	Entourage et communauté	Non	Non	Non	Non	Non	Non	Oui	Non
9	2020-10-19T17:59:45.648Z	2020-10-21T10:14:32.435Z	19/10/2020	NIAKHENE	31	[25-40 ans[	Masculin	Marié(e)	Secondaire	Commerçant		1 2 3 4 5 7 8 12 11 13	1	1	1	1	1	0	1	1	0	0	1	1	1	1	1	3	1	1	0	1	1	0	0	19	Oui	2 5 1 4	Oui	7 1 2 6	Oui	Oui	Non	Non	Non	Oui	Oui	Non
10	2020-10-19T18:10:10.034+01:00	2020-10-21T10:09:22.712+01:00	19/10/2020	NIAKHENE	20	[18-25 ans[	Féminin	Marié(e)	Supérieur	Etudiant / Elève		1 2 3 4 5 8 11 12 13	1	1	1	1	1	0	0	1	0	0	1	1	1	1	1	3	0	1	1	1	1	0	1	19	Oui	4 5 7 3 2	Oui	Autres (à préciser)	Non	Non	Non	Non	Non	Non	Non	Non
11	2020-10-19T18:18:54.380Z	2020-10-21T08:26:46.437Z	19/10/2020	NIAKHENE	42	[40-59 ans[	Féminin	Marié(e)	Sans instruction officielle	Ménagère		1 3 4 8 11 12 13	1	0	1	1	0	0	0	1	0	0	1	1	1	1	1	3	0	1	0	0	0	0	0	13	Oui	Ovins	Oui	6 5 7	Non	Non	Non	Non	Oui	Oui	Oui	Non
14	2020-10-19T19:23:13.504+01:00	2020-10-19T20:01:45.068+01:00	19/10/2020	NIAKHENE	24	[18-25 ans[	Féminin	Marié(e)	Secondaire	Ménagère		4 1 3 2 5 8 13 11 12	1	1	1	1	1	0	0	1	0	0	1	1	1	1	1	3	0	0	0	1	1	0	0	16	Oui	4 8	Oui	1 2 7 5 6	Oui	Oui	Non	Non	Oui	Oui	Oui	Non
15	2020-10-19T19:27:03.153+01:00	2020-10-21T10:09:13.068+01:00	19/10/2020	NIAKHENE	20	[18-25 ans[	Féminin	Marié(e)	Sans instruction officielle	Ménagère		1 2 3 4 5 6 8 11 12 13	1	1	1	1	1	1	0	1	0	0	1	1	1	1	1	3	0	1	1	1	1	0	0	19	Oui	4 8 2 3	Oui	Télévision	Oui	Non	Non	Non	Non	Non	Non	Non
16	2020-10-20T08:02:13.183Z	2020-10-21T10:26:23.925Z	20/10/2020	KHAOULOU & KHAOULOUDIENG	25	[25-40 ans[	Féminin	Marié(e)	Primaire	Ménagère		1 3 4 5 8 11 13	1	0	1	1	1	0	0	1	0	0	1	0	1	1	1	3	0	1	1	1	1	0	0	16	Oui	2 3 4 5	Oui	6 7 5	Non	Non	Non	Non	Oui	Oui	Oui	Non
17	2020-10-20T08:54:24.295Z	2020-10-21T08:50:27.002Z	20/10/2020	NIAKHENE	37	[25-40 ans[	Féminin	Marié(e)	Sans instruction officielle	Ménagère		1 2 3 4 5 6 8 9 10 11 12 13	1	1	1	1	1	1	0	1	1	1	1	1	1	1	1	3	1	1	1	1	1	0	0	22	Oui	1 2 3 4 5	Oui	Entourage et communauté	Non	Non	Non	Non	Non	Non	Oui	Non
18	2020-10-20T09:41:55.619Z		20/10/2020	NIAKHENE	50	[40-59 ans[	Féminin	Marié(e)	Sans instruction officielle	Commerçant		1 2 3 4 5 7 8 9 13 12 11	1	1	1	1	1	0	1	1	1	0	1	1	1	1	1	3	1	1	1	1	1	0	0	21	Oui	1 2 3 4 5	Oui	7 6 2 1	Oui	Oui	Non	Non	Non	Oui	Oui	Non
20	2020-10-20T09:55:12.567Z	2020-10-21T07:13:23.429Z	20/10/2020	NIAKHENE	65	60 ans et plus	Féminin	Veuf (ve)	Sans instruction officielle	Sans emploi		1 13 4 3 8	1	0	1	1	0	0	0	1	0	0	0	0	1	1	1	3	0	1	1	1	0	0	0	13	Oui	3 4 2	Oui	Entourage et communauté	Non	Non	Non	Non	Non	Non	Oui	Non
21	2020-10-20T10:04:20.478Z	2020-10-20T11:26:22.277Z	20/10/2020	NIAKHENE	26	[25-40 ans[	Féminin	Marié(e)	Primaire	Ménagère		1 3 4 5 9 12 13	1	0	1	1	1	0	0	0	1	0	0	1	1	1	1	2	1	1	1	0	0	1	0	15	Oui	1 2 3 6	Oui	7 6	Non	Non	Non	Non	Non	Oui	Oui	Non
22	2020-10-20T10:29:29.816Z	2020-10-21T09:56:29.929Z	20/10/2020	KHAOULOU & KHAOULOUDIENG	34	[25-40 ans[	Féminin	Marié(e)	Sans instruction officielle	Ménagère		1 2 3 4 8 9 13 12	1	1	1	1	0	0	0	1	1	0	0	1	1	1	1	3	0	1	0	0	1	0	0	15	Oui	5 2	Oui	7 6	Non	Non	Non	Non	Non	Oui	Oui	Non
25	2020-10-20T11:14:34.413Z	2020-10-21T09:56:21.044Z	20/10/2020	KHAOULOU & KHAOULOUDIENG	18	[18-25 ans[	Masculin	Célibataire	Primaire	Autres (préciser)	Apprentie chauffeur	1 2 3 4 8 11 12 13	1	1	1	1	0	0	0	1	0	0	1	1	1	1	1	3	1	1	1	1	1	0	1	19	Oui	1 3 2 4 5 7	Oui	7 6 1	Oui	Non	Non	Non	Non	Oui	Oui	Non
26	2020-10-20T11:15:47.271Z		20/10/2020	NIAKHENE	58	[40-59 ans[	Masculin	Marié(e)	Sans instruction officielle	Cultivateur		1 2 3 4 8 9 11 12 13	1	1	1	1	0	0	0	1	1	0	1	1	1	1	1	3	0	0	0	1	1	1	0	17	Oui	4 5 6	Oui	2 1 7	Oui	Oui	Non	Non	Non	Non	Oui	Non
28	2020-10-20T11:26:45.192Z	2020-10-21T08:24:33.949Z	20/10/2020	KHAOULOU & KHAOULOUDIENG	21	[18-25 ans[	Féminin	Marié(e)	Primaire	Ménagère		1 4 8 11 13	1	0	0	1	0	0	0	1	0	0	1	0	1	1	0	3	0	1	0	0	0	0	0	10	Oui	Ovins	Oui	6 7	Non	Non	Non	Non	Non	Oui	Oui	Non
30	2020-10-20T11:38:52.576+01:00	2020-10-21T08:25:28.264+01:00	20/10/2020	KHAOULOU & KHAOULOUDIENG	18	[18-25 ans[	Féminin	Célibataire	Secondaire	Etudiant / Elève		3 1 4 5 8 12 13	1	0	1	1	1	0	0	1	0	0	0	1	1	1	0	3	0	1	1	1	1	0	0	15	Oui	2 3 4 5	Oui	Entourage et communauté	Non	Non	Non	Non	Non	Non	Oui	Non
31	2020-10-20T11:42:35.408Z	2020-10-20T13:01:14.894Z	20/10/2020	NIAKHENE	18	[18-25 ans[	Masculin	Célibataire	Sans instruction officielle	Autres (préciser)	Tailleur	1 2 3 4 5 11 12 13	1	1	1	1	1	0	0	0	0	0	1	1	1	1	1	3	0	1	1	1	1	0	0	17	Oui	2 3 4 5	Oui	Entourage et communauté	Non	Non	Non	Non	Non	Non	Oui	Non
33	2020-10-20T12:00:34.989Z	2020-10-21T07:15:01.168Z	20/10/2020	NIAKHENE	75	60 ans et plus	Féminin	Veuf (ve)	Sans instruction officielle	Sans emploi		1 4 8 12 3	1	0	1	1	0	0	0	1	0	0	0	1	0	1	1	3	0	0	1	1	1	0	0	13	Oui	3 5 4	Oui	7 6	Non	Non	Non	Non	Non	Oui	Oui	Non
34	2020-10-20T12:11:36.949Z		20/10/2020	NIAKHENE	54	[40-59 ans[	Masculin	Marié(e)	Secondaire	Ouvrier		1 4 7 12 13 11	1	0	0	1	0	0	1	0	0	0	1	1	1	1	1	3	0	0	1	0	1	0	0	13	Oui	3 5	Oui	2 1 7	Oui	Oui	Non	Non	Non	Non	Oui	Non
35	2020-10-20T12:12:23.652+01:00	2020-10-20T12:49:50.438+01:00	20/10/2020	NIAKHENE	28	[25-40 ans[	Masculin	Marié(e)	Sans instruction officielle	Autres (préciser)	Chauffeur Jakarta	3 2 1 4 7 11 12 13	1	1	1	1	0	0	1	0	0	0	1	1	1	1	1	3	0	0	1	0	0	0	0	14	Oui	Caprins	Oui	7 2 1	Oui	Oui	Non	Non	Non	Non	Oui	Non
36	2020-10-20T12:23:18.735Z	2020-10-21T09:56:13.692Z	20/10/2020	KHAOULOU & KHAOULOUDIENG	34	[25-40 ans[	Masculin	Marié(e)	Secondaire	Autres (préciser)	Chauffeur	1 2 3 4 5 9 12 13	1	1	1	1	1	0	0	0	1	0	0	1	1	1	1	3	0	1	1	1	1	0	0	17	Oui	2 3 5 4	Oui	7 6 2 1	Oui	Oui	Non	Non	Non	Oui	Oui	Non
38	2020-10-20T12:31:56.913+01:00	2020-10-21T08:25:37.165+01:00	20/10/2020	KHAOULOU & KHAOULOUDIENG	23	[18-25 ans[	Masculin	Célibataire	Primaire	Autres (préciser)	Chauffeur	7 5 4 3 2 1 8 12 13	1	1	1	1	1	0	1	1	0	0	0	1	1	1	1	3	1	1	1	1	1	0	1	20	Oui	5 1 2 3 4 7	Oui	Entourage et communauté	Non	Non	Non	Non	Non	Non	Oui	Non
40	2020-10-20T13:20:02.626Z	2020-10-20T13:55:06.199Z	20/10/2020	NIAKHENE	24	[18-25 ans[	Masculin	Célibataire	Secondaire	Etudiant / Elève		1 2 3 4 8 11 13 12	1	1	1	1	0	0	0	1	0	0	1	1	1	1	1	3	0	1	1	1	1	0	0	17	Oui	2 3 4 5	Oui	Entourage et communauté	Non	Non	Non	Non	Non	Non	Oui	Non
41	2020-10-20T13:20:55.426+01:00	2020-10-21T10:09:49.735+01:00	20/10/2020	KHAOULOU & KHAOULOUDIENG	80	60 ans et plus	Masculin	Marié(e)	Sans instruction officielle	Cultivateur		4 8 12 13	0	0	0	1	0	0	0	1	0	0	0	1	1	1	1	3	0	1	1	1	1	0	1	14	Oui	2 3 4 5 7	Oui	6 7	Non	Non	Non	Non	Non	Oui	Oui	Non
42	2020-10-20T13:26:00.773+01:00	2020-10-21T11:56:27.123+01:00	20/10/2020	KHAOULOU & KHAOULOUDIENG	54	[40-59 ans[	Féminin	Marié(e)	Sans instruction officielle	Commerçant		3 1 2 4 7 12 13	1	1	1	1	0	0	1	0	0	0	0	1	1	1	0	3	0	1	1	1	1	0	0	15	Oui	3 2 4 5	Oui	Entourage et communauté	Non	Non	Non	Non	Non	Non	Oui	Non
45	2020-10-20T13:39:48.859Z	2020-10-21T09:56:05.738Z	20/10/2020	NDERE MBAYE	68	60 ans et plus	Masculin	Marié(e)	Sans instruction officielle	Cultivateur		1 2 4 8 13	1	1	0	1	0	0	0	1	0	0	0	0	1	1	1	3	0	1	1	1	1	0	0	14	Oui	5 2 3 4	Oui	7 2 6	Non	Oui	Non	Non	Non	Oui	Oui	Non
46	2020-10-20T13:47:24.489+01:00	2020-10-21T08:25:58.295+01:00	20/10/2020	KHAOULOU & KHAOULOUDIENG	60	60 ans et plus	Féminin	Veuf (ve)	Sans instruction officielle	Cultivateur		2 3 4	0	1	1	1	0	0	0	0	0	0	0	0	0	1	0	3	0	1	1	0	1	0	0	10	Oui	2 3 5	Oui	Entourage et communauté	Non	Non	Non	Non	Non	Non	Oui	Non
47	2020-10-20T13:48:14.370Z	2020-10-20T14:44:54.523Z	20/10/2020	NIAKHENE	18	[18-25 ans[	Masculin	Célibataire	Secondaire	Etudiant / Elève	Eleve	1 2 3 4 8 9 12 13	1	1	1	1	0	0	0	1	1	0	0	1	1	1	1	3	0	1	1	1	1	0	1	18	Oui	5 4 2 3 7	Oui	7 8	Non	Non	Non	Non	Non	Non	Oui	Non
49	2020-10-20T14:06:53.812Z	2020-10-21T07:15:42.757Z	20/10/2020	NIAKHENE	30	[25-40 ans[	Féminin	Marié(e)	Sans instruction officielle	Commerçant		1 2 3 4 8 12 13	1	1	1	1	0	0	0	1	0	0	0	1	1	1	1	3	0	0	0	0	1	0	0	13	Oui	Equidés	Oui	Entourage et communauté	Non	Non	Non	Non	Non	Non	Oui	Non
50	2020-10-20T14:31:42.136+01:00	2020-10-21T08:15:37.825+01:00	20/10/2020	NDERE MBAYE	26	[25-40 ans[	Féminin	Marié(e)	Primaire	Ménagère		4 10 12	0	0	0	1	0	0	0	0	0	1	0	1	0	1	0	3	0	0	0	1	0	0	0	8	Oui	Volailles	Oui	Entourage et communauté	Non	Non	Non	Non	Non	Non	Oui	Non
51	2020-10-20T14:33:13.863+01:00	2020-10-20T15:09:22.072+01:00	20/10/2020	NIAKHENE	19	[18-25 ans[	Masculin	Célibataire	Primaire	Commerçant		1 3 2 5 4 11 12 13 7 9 8	1	1	1	1	1	0	1	1	1	0	1	1	1	1	1	3	0	1	1	1	1	0	0	20	Oui	2 3 5 4	Oui	Entourage et communauté	Non	Non	Non	Non	Non	Non	Oui	Non
53	2020-10-20T14:50:15.166Z	2020-10-21T09:55:58.201Z	20/10/2020	NDERE MBAYE	18	[18-25 ans[	Féminin	Célibataire	Primaire	Ménagère		1 2 3 4 5 7 8 10 12 13 11	1	1	1	1	1	0	1	1	0	1	1	1	1	1	1	3	1	1	1	1	1	0	1	22	Oui	2 1 3 4 5 7	Oui	7 1 2	Oui	Oui	Non	Non	Non	Non	Oui	Non
54	2020-10-20T14:56:09.419+01:00	2020-10-21T08:26:38.430+01:00	20/10/2020	NDERE MBAYE	18	[18-25 ans[	Masculin	Célibataire	Sans instruction officielle	Cultivateur		1 2 3 4 5 8 12 13	1	1	1	1	1	0	0	1	0	0	0	1	1	1	1	3	0	1	1	1	1	1	0	18	Oui	3 2 4 5 6	Oui	Entourage et communauté	Non	Non	Non	Non	Non	Non	Oui	Non
55	2020-10-20T15:22:32.753+01:00	2020-10-21T08:26:10.654+01:00	20/10/2020	NDERE MBAYE	70	60 ans et plus	Féminin	Veuf (ve)	Sans instruction officielle	Sans emploi		1 3 2 4 5 13	1	1	1	1	1	0	0	0	0	0	0	0	1	1	1	3	0	0	0	0	0	0	0	11	Non		Oui	Entourage et communauté	Non	Non	Non	Non	Non	Non	Oui	Non
56	2020-10-20T15:36:28.823+01:00	2020-10-21T10:09:40.361+01:00	20/10/2020	NDERE MBAYE	26	[25-40 ans[	Féminin	Marié(e)	Sans instruction officielle	Ménagère		1 4 8 11 12 13	1	0	0	1	0	0	0	1	0	0	1	1	1	1	0	3	0	1	1	1	1	0	0	14	Oui	2 3 4 5	Oui	7 6 5	Non	Non	Non	Non	Oui	Oui	Oui	Non
57	2020-10-20T16:06:28.735+01:00	2020-10-21T08:27:07.296+01:00	20/10/2020	NDERE MBAYE	47	[40-59 ans[	Féminin	Marié(e)	Sans instruction officielle	Ménagère		1 4 13	1	0	0	1	0	0	0	0	0	0	0	0	1	1	1	3	0	1	1	1	1	0	0	12	Oui	2 3 4 5	Oui	Entourage et communauté	Non	Non	Non	Non	Non	Non	Oui	Non
58	2020-10-20T16:09:56.375+01:00	2020-10-21T10:09:32.340+01:00	20/10/2020	NDERE MBAYE	26	[25-40 ans[	Féminin	Marié(e)	Sans instruction officielle	Ménagère		1 3 4 8 12 13	1	0	1	1	0	0	0	1	0	0	0	1	1	1	0	3	0	1	1	1	0	0	0	13	Oui	2 3 4	Oui	7 2	Non	Oui	Non	Non	Non	Non	Oui	Non
59	2020-10-20T16:15:38.793Z	2020-10-20T17:04:48.640Z	20/10/2020	SANTHIOUTHYLL	51	[40-59 ans[	Masculin	Marié(e)	Sans instruction officielle	Autres (préciser)	Électricien	1 3 4 8 13	1	0	1	1	0	0	0	1	0	0	0	0	1	1	1	3	0	1	1	0	1	0	0	13	Oui	2 3 5	Oui	Entourage et communauté	Non	Non	Non	Non	Non	Non	Oui	Non
60	2020-10-20T16:19:32.594Z	2020-10-21T07:03:50.003Z	20/10/2020	SANTHIOUTHYLL	83	60 ans et plus	Masculin	Marié(e)	Sans instruction officielle	Autres (préciser)	Retraite	1 3 4 5 6 8 12 13	1	0	1	1	1	1	0	1	0	0	0	1	1	1	1	3	1	1	0	1	1	0	0	17	Oui	1 2 4 5	Oui	7 6 5	Non	Non	Non	Non	Oui	Oui	Oui	Non
61	2020-10-20T16:22:14.319Z	2020-10-21T08:03:15.908Z	20/10/2020	SANTHIOUTHYLL	19	[18-25 ans[	Féminin	Célibataire	Sans instruction officielle	Ménagère		1 3 4 5 6 8 11 12 13	1	0	1	1	1	1	0	1	0	0	1	1	1	1	1	3	1	1	0	1	1	0	0	18	Oui	1 2 4 5	Oui	1 8 7	Oui	Non	Non	Non	Non	Non	Oui	Non
62	2020-10-20T16:22:23.585Z	2020-10-21T08:16:32.885Z	20/10/2020	SANTHIOUTHYLL	32	[25-40 ans[	Féminin	Célibataire	Sans instruction officielle	Commerçant		1 2 3 4 5 11 12 13	1	1	1	1	1	0	0	0	0	0	1	1	1	1	1	3	0	1	1	1	1	0	1	18	Oui	2 3 4 5 7	Oui	Entourage et communauté	Non	Non	Non	Non	Non	Non	Oui	Non
63	2020-10-20T16:39:42.288+01:00	2020-10-21T08:17:24.234+01:00	20/10/2020	NDERE MBAYE	36	[25-40 ans[	Masculin	Marié(e)	Primaire	Ouvrier		1 2 3 4 8 11 12 13	1	1	1	1	0	0	0	1	0	0	1	1	1	1	0	3	0	1	1	1	1	0	0	16	Oui	2 3 4 5	Oui	7 5	Non	Non	Non	Non	Oui	Non	Oui	Non
64	2020-10-20T16:40:30.070Z	2020-10-20T17:23:55.297Z	20/10/2020	SANTHIOUTHYLL	18	[18-25 ans[	Féminin	Célibataire	Secondaire	Etudiant / Elève		1 2 3 4 6 5 9 8 11 12 13	1	1	1	1	1	1	0	1	1	0	1	1	1	1	1	3	0	1	1	1	1	1	1	22	Oui	2 3 4 5 6 7	Oui	Entourage et communauté	Non	Non	Non	Non	Non	Non	Oui	Non
65	2020-10-20T16:44:21.459Z	2020-10-21T07:04:29.361Z	20/10/2020	SANTHIOUTHYLL	21	[18-25 ans[	Féminin	Célibataire	Primaire	Ménagère		1 2 4 12 13	1	1	0	1	0	0	0	0	0	0	0	1	1	1	1	3	0	1	1	1	1	0	0	14	Oui	3 2 4 5	Oui	7 1	Oui	Non	Non	Non	Non	Non	Oui	Non
66	2020-10-20T17:07:45.490+01:00	2020-10-21T10:09:00.744+01:00	20/10/2020	NDERE MBAYE	20	[18-25 ans[	Féminin	Célibataire	Secondaire	Ménagère		2 4 8 9 13	0	1	0	1	0	0	0	1	1	0	0	0	1	1	0	3	1	1	1	1	1	0	0	14	Oui	1 2 3 4 5	Oui	7 6 1 2	Oui	Oui	Non	Non	Non	Oui	Oui	Non
67	2020-10-20T17:10:12.551Z	2020-10-21T08:03:26.454Z	20/10/2020	SANTHIOUTHYLL	20	[18-25 ans[	Féminin	Célibataire	Secondaire	Etudiant / Elève		1 2 3 4 6 8 11 12 13	1	1	1	1	0	1	0	1	0	0	1	1	1	1	1	3	1	1	1	1	1	0	0	19	Oui	1 2 3 4 5	Oui	7 1 8	Oui	Non	Non	Non	Non	Non	Oui	Non
68	2020-10-20T17:13:43.492Z	2020-10-20T18:05:30.307Z	20/10/2020	SANTHIOUTHYLL	55	[40-59 ans[	Féminin	Marié(e)	Sans instruction officielle	Cultivateur		1 2 4 8 13	1	1	0	1	0	0	0	1	0	0	0	0	1	1	1	3	0	1	1	1	1	0	0	14	Oui	2 3 4 5	Oui	7 6	Non	Non	Non	Non	Non	Oui	Oui	Non
69	2020-10-20T17:15:16.046+01:00	2020-10-21T13:57:36.427+01:00	20/10/2020	SANTHIOUTHYLL	65	60 ans et plus	Masculin	Marié(e)	Sans instruction officielle	Cultivateur		1 2 4 3 8 12 11 13	1	1	1	1	0	0	0	1	0	0	1	1	1	1	1	3	1	1	0	1	1	0	0	17	Oui	2 1 4 5	Oui	7 2 1	Oui	Oui	Non	Non	Non	Non	Oui	Non
70	2020-10-20T17:33:02.933Z	2020-10-21T08:07:59.280Z	20/10/2020	SANTHIOUTHYLL	25	[25-40 ans[	Féminin	Marié(e)	Sans instruction officielle	Ménagère		1 2 3 4 7 8 11 12 13	1	1	1	1	0	0	1	1	0	0	1	1	1	1	1	3	0	1	1	1	1	0	0	18	Oui	2 3 4 5	Oui	7 5	Non	Non	Non	Non	Oui	Non	Oui	Non
71	2020-10-20T17:47:37.893Z	2020-10-20T18:39:04.218Z	20/10/2020	SANTHIOUTHYLL	35	[25-40 ans[	Féminin	Divorcé(e)	Sans instruction officielle	Ménagère		1 3 4 5 7 9 8 10 11 12 13	1	0	1	1	1	0	1	1	1	1	1	1	1	1	1	3	1	1	1	1	1	0	1	22	Oui	2 1 3 4 5 7	Oui	Entourage et communauté	Non	Non	Non	Non	Non	Non	Oui	Non
72	2020-10-20T18:00:27.363Z	2020-10-21T10:15:03.482Z	20/10/2020	KEUR GALLO	68	60 ans et plus	Masculin	Marié(e)	Primaire	Cultivateur		1 2 4 8 9 11 12 13	1	1	0	1	0	0	0	1	1	0	1	1	1	1	1	3	0	1	0	1	1	0	0	16	Oui	2 4 5	Oui	7 6	Non	Non	Non	Non	Non	Oui	Oui	Non
73	2020-10-20T18:10:13.717Z	2020-10-21T08:12:11.975Z	20/10/2020	SANTHIOUTHYLL	38	[25-40 ans[	Féminin	Marié(e)	Primaire	Commerçant		1 2 3 4 5 8 11 12 13	1	1	1	1	1	0	0	1	0	0	1	1	1	1	1	3	1	1	1	1	1	0	1	20	Oui	1 2 3 4 5 7	Oui	Entourage et communauté	Non	Non	Non	Non	Non	Non	Oui	Non
74	2020-10-20T18:26:21.589+01:00	2020-10-21T13:56:47.101+01:00	20/10/2020	SANTHIOUTHYLL	60	60 ans et plus	Féminin	Marié(e)	Sans instruction officielle	Ménagère		1 2 3 4 5 8 11 12 13	1	1	1	1	1	0	0	1	0	0	1	1	1	1	1	3	0	1	0	1	1	0	0	17	Oui	2 5 4	Oui	2 1 5 6 7 8	Oui	Oui	Non	Non	Oui	Oui	Oui	Oui	Vécu
75	2020-10-20T18:29:40.354Z	2020-10-21T08:03:50.935Z	20/10/2020	SANTHIOUTHYLL	19	[18-25 ans[	Masculin	Célibataire	Primaire	Cultivateur		1 3 4 7 8 12 13	1	0	1	1	0	0	1	1	0	0	0	1	1	1	1	3	0	1	0	1	1	0	0	15	Oui	2 4 5	Oui	8 7	Non	Non	Non	Non	Non	Non	Oui	Non
76	2020-10-20T18:39:05.408Z	2020-10-20T19:25:51.542Z	20/10/2020	SANTHIOUTHYLL	24	[18-25 ans[	Masculin	Célibataire	Sans instruction officielle	Cultivateur		1 2 3 4 6 8 11 12 13	1	1	1	1	0	1	0	1	0	0	1	1	1	1	1	3	1	1	1	1	1	0	0	19	Oui	2 1 3 4 5	Oui	Entourage et communauté	Non	Non	Non	Non	Non	Non	Oui	Non
77	2020-10-20T18:47:41.782Z	2020-10-21T10:14:55.219Z	20/10/2020	KEUR GALLO	60	60 ans et plus	Féminin	Veuf (ve)	Sans instruction officielle	Cultivateur		1 2 3 4 5 8 9 11 12 13	1	1	1	1	1	0	0	1	1	0	1	1	1	1	1	3	0	1	1	1	1	0	0	19	Oui	2 3 4 5	Oui	7 6	Non	Non	Non	Non	Non	Oui	Oui	Non
78	2020-10-20T18:53:10.004+01:00	2020-10-21T10:07:54.444+01:00	20/10/2020	KEUR GALLO	42	[40-59 ans[	Féminin	Marié(e)	Sans instruction officielle	Commerçant		1 2 3 4 5 12 13	1	1	1	1	1	0	0	0	0	0	0	1	1	1	1	3	0	1	1	1	1	0	0	16	Oui	2 3 4 5	Oui	Entourage et communauté	Non	Non	Non	Non	Non	Non	Oui	Non
79	2020-10-20T18:57:24.610Z	2020-10-23T19:54:55.199Z	20/10/2020	SANTHIOUTHYLL	37	[25-40 ans[	Masculin	Marié(e)	Sans instruction officielle	Commerçant		1 2 3 4 6 7 8 12 13	1	1	1	1	0	1	1	1	0	0	0	1	1	1	0	3	0	1	0	0	1	0	0	15	Oui	2 5	Oui	Entourage et communauté	Non	Non	Non	Non	Non	Non	Oui	Non
80	2020-10-20T19:06:26.164+01:00	2020-10-21T18:24:36.501+01:00	20/10/2020	KEUR GALLO	20	[18-25 ans[	Féminin	Marié(e)	Primaire	Ménagère		1 2 3 4 12 13	1	1	1	1	0	0	0	0	0	0	0	1	1	1	0	3	0	1	1	1	1	1	1	16	Oui	2 3 4 5 6 7	Oui	7 6	Non	Non	Non	Non	Non	Oui	Oui	Non
81	2020-10-20T19:13:03.300Z	2020-10-20T19:48:12.626Z	20/10/2020	SANTHIOUTHYLL	29	[25-40 ans[	Masculin	Marié(e)	Primaire	Commerçant		1 2 3 4 6 7 8 9 11 12 13	1	1	1	1	0	1	1	1	1	0	1	1	1	1	1	3	1	1	1	1	1	0	1	22	Oui	1 2 3 4 5 7	Oui	Entourage et communauté	Non	Non	Non	Non	Non	Non	Oui	Non
82	2020-10-20T19:29:19.182Z	2020-10-21T10:14:47.651Z	20/10/2020	KEUR GALLO	53	[40-59 ans[	Masculin	Marié(e)	Sans instruction officielle	Cultivateur		1 2 4 8 13	1	1	0	1	0	0	0	1	0	0	0	0	1	1	1	3	0	1	1	1	1	0	0	14	Oui	2 3 4 5	Oui	7 6 2 1	Oui	Oui	Non	Non	Non	Oui	Oui	Non
83	2020-10-20T19:38:57.826+01:00	2020-10-21T10:09:58.265+01:00	20/10/2020	KEUR GALLO	23	[18-25 ans[	Féminin	Marié(e)	Secondaire	Ménagère		1 2 3 4 7 8 13 12	1	1	1	1	0	0	1	1	0	0	0	1	1	1	0	3	0	1	1	1	1	0	0	16	Oui	2 3 5 4	Oui	7 6	Non	Non	Non	Non	Non	Oui	Oui	Non
84	2020-10-20T19:42:27.289+01:00	2020-10-21T08:25:09.914+01:00	20/10/2020	KEUR GALLO	18	[18-25 ans[	Masculin	Célibataire	Sans instruction officielle	Cultivateur		4 12 13	0	0	0	1	0	0	0	0	0	0	0	1	1	1	0	3	0	1	1	1	1	0	0	11	Oui	2 3 4 5	Oui	Entourage et communauté	Non	Non	Non	Non	Non	Non	Oui	Non
86	2020-10-20T20:01:08.535+01:00	2020-10-21T13:57:11.312+01:00	20/10/2020	SANTHIOUTHYLL	25	[25-40 ans[	Masculin	Célibataire	Sans instruction officielle	Commerçant		1 2 3 4 5 8 11 12 13	1	1	1	1	1	0	0	1	0	0	1	1	1	1	1	3	0	1	0	0	0	0	0	15	Oui	Ovins	Oui	Entourage et communauté	Non	Non	Non	Non	Non	Non	Oui	Non
87	2020-10-20T20:02:04.066+01:00	2020-10-21T11:59:46.183+01:00	20/10/2020	KEUR GALLO	25	[25-40 ans[	Masculin	Célibataire	Sans instruction officielle	Ouvrier		4 8 11 12 13	0	0	0	1	0	0	0	1	0	0	1	1	1	1	0	3	0	0	1	1	1	0	0	12	Oui	3 4 5	Oui	Entourage et communauté	Non	Non	Non	Non	Non	Non	Oui	Non
88	2020-10-20T20:24:51.775+01:00	2020-10-21T08:14:23.855+01:00	20/10/2020	KEUR GALLO	37	[25-40 ans[	Féminin	Marié(e)	Primaire	Sans emploi		8 9 1 2 3 4 7 12 13	1	1	1	1	0	0	1	1	1	0	0	1	1	1	1	3	1	1	1	1	1	1	0	20	Oui	2 3 1 4 5 6	Oui	2 6 7	Non	Oui	Non	Non	Non	Oui	Oui	Non
89	2020-10-21T09:53:02.635Z	2020-10-21T10:46:21.709Z	21/10/2020	KEUR ALLE	70	60 ans et plus	Masculin	Marié(e)	Sans instruction officielle	Cultivateur		1 2 3 4 8 9 11 12 13	1	1	1	1	0	0	0	1	1	0	1	1	1	1	1	3	0	1	0	1	1	0	0	17	Oui	2 4 5	Oui	Entourage et communauté	Non	Non	Non	Non	Non	Non	Oui	Non
90	2020-10-21T10:03:29.540Z	2020-10-21T10:51:34.323Z	21/10/2020	KEUR ALLE	18	[18-25 ans[	Masculin	Célibataire	Secondaire	Autres (préciser)	Apprenti chauffeur	1 2 3 4 9 12 13 11	1	1	1	1	0	0	0	0	1	0	1	1	1	1	1	3	0	0	1	1	1	0	1	17	Oui	3 4 5 7	Oui	Entourage et communauté	Non	Non	Non	Non	Non	Non	Oui	Non
91	2020-10-21T10:08:24.434Z	2020-10-21T10:53:03.813Z	21/10/2020	NDINE	24	[18-25 ans[	Féminin	Marié(e)	Secondaire	Ménagère		1 2 3 4 5 7 8 11 12 13	1	1	1	1	1	0	1	1	0	0	1	1	1	1	1	3	0	1	1	1	1	0	0	19	Oui	3 2 4 5	Oui	1 2 7	Oui	Oui	Non	Non	Non	Non	Oui	Non
92	2020-10-21T10:08:47.691Z	2020-10-21T10:43:24.430Z	21/10/2020	NDINE	63	60 ans et plus	Masculin	Marié(e)	Primaire	Cultivateur		1 2 3 4 5 8 12 13	1	1	1	1	1	0	0	1	0	0	0	1	1	1	1	3	0	1	0	1	1	0	0	16	Oui	2 4 5	Oui	5 6 7	Non	Non	Non	Non	Oui	Oui	Oui	Non
93	2020-10-21T10:17:51.466Z	2020-10-21T10:57:50.264Z	21/10/2020	NDINE	67	60 ans et plus	Féminin	Marié(e)	Sans instruction officielle	Ménagère		1 2 3 4 5 6 8 12 13 11	1	1	1	1	1	1	0	1	0	0	1	1	1	1	1	3	1	0	0	1	1	1	0	19	Oui	5 1 4 6	Oui	Entourage et communauté	Non	Non	Non	Non	Non	Non	Oui	Non
94	2020-10-21T10:46:59.507Z	2020-10-21T11:59:13.376Z	21/10/2020	KEUR ALLE	80	60 ans et plus	Féminin	Marié(e)	Sans instruction officielle	Ménagère		1 2 3 4 5 8 11 12 13	1	1	1	1	1	0	0	1	0	0	1	1	1	1	1	3	0	1	1	1	1	0	0	18	Oui	2 3 4 5	Oui	7 2 8	Non	Oui	Non	Non	Non	Non	Oui	Oui	Je suis diabétique et presque toute la famille !'est
95	2020-10-21T10:48:37.757Z	2020-10-21T12:02:37.380Z	21/10/2020	NDINE	30	[25-40 ans[	Féminin	Marié(e)	Sans instruction officielle	Ménagère		1 3 4 8 11 12 13	1	0	1	1	0	0	0	1	0	0	1	1	1	1	1	3	0	1	0	1	0	0	0	14	Oui	2 4	Oui	1 5 6 7	Oui	Non	Non	Non	Oui	Oui	Oui	Non
96	2020-10-21T10:54:01.558Z	2020-10-21T11:41:23.459Z	21/10/2020	KEUR ALLE	39	[25-40 ans[	Masculin	Marié(e)	Primaire	Autres (préciser)	Chauffeur	1 2 3 4 11 12 13	1	1	1	1	0	0	0	0	0	0	1	1	1	1	1	3	0	0	0	1	1	0	0	14	Oui	4 5	Oui	Entourage et communauté	Non	Non	Non	Non	Non	Non	Oui	Non
97	2020-10-21T10:59:47.691+01:00	2020-10-21T14:29:10.424+01:00	21/10/2020	KEUR ALLE	19	[18-25 ans[	Féminin	Divorcé(e)	Primaire	Ménagère		1 2 3 4 5 9 8 11 12 13	1	1	1	1	1	0	0	1	1	0	1	1	1	1	1	3	0	1	0	1	1	0	0	18	Oui	2 5 4	Oui	7 1 2	Oui	Oui	Non	Non	Non	Non	Oui	Non
98	2020-10-21T11:00:54.033Z	2020-10-21T11:36:05.137Z	21/10/2020	NDINE	55	[40-59 ans[	Masculin	Marié(e)	Sans instruction officielle	Cultivateur		1 2 3 4 5 8 11 12 13	1	1	1	1	1	0	0	1	0	0	1	1	1	1	1	3	0	1	0	1	1	0	0	17	Oui	2 4 5	Oui	6 7	Non	Non	Non	Non	Non	Oui	Oui	Non
99	2020-10-21T11:02:45.136Z	2020-10-21T11:53:47.074Z	21/10/2020	NDINE	57	[40-59 ans[	Féminin	Marié(e)	Sans instruction officielle	Ménagère		2 11 4 12 13	0	1	0	1	0	0	0	0	0	0	1	1	1	1	0	3	0	1	1	1	1	0	0	13	Oui	2 3 4 5	Oui	7 6	Non	Non	Non	Non	Non	Oui	Oui	Non
100	2020-10-21T11:25:58.851Z	2020-10-21T11:55:41.286Z	21/10/2020	KEUR ALLE	55	[40-59 ans[	Masculin	Marié(e)	Sans instruction officielle	Commerçant		1 2 3 4 8 13 12 11	1	1	1	1	0	0	0	1	0	0	1	1	1	1	1	3	0	1	1	1	1	0	0	17	Oui	2 3 4 5	Oui	1 3 6 8	Oui	Non	Oui	Non	Non	Oui	Non	Oui	Je suis diabétique
101	2020-10-21T11:30:06.067Z	2020-10-21T12:13:48.968Z	21/10/2020	NDINE	34	[25-40 ans[	Féminin	Marié(e)	Sans instruction officielle	Autres (préciser)	Vente de glaces	1 3 4 5 6 7 8 11 12 13	1	0	1	1	1	1	1	1	0	0	1	1	1	1	1	3	0	0	1	1	1	0	0	18	Oui	3 4 5	Oui	7 5	Non	Non	Non	Non	Oui	Non	Oui	Non
102	2020-10-21T11:36:35.690+01:00	2020-10-21T13:59:37.563+01:00	21/10/2020	KEUR ALLE	35	[25-40 ans[	Féminin	Marié(e)	Primaire	Ménagère		1 2 3 4 11 12 13	1	1	1	1	0	0	0	0	0	0	1	1	1	1	1	3	0	0	1	1	1	0	0	15	Oui	4 3 5	Oui	6 7 1 2	Oui	Oui	Non	Non	Non	Oui	Oui	Non
103	2020-10-21T11:44:38.895Z	2020-10-21T12:11:10.208Z	21/10/2020	KEUR ALLE	39	[25-40 ans[	Masculin	Marié(e)	Secondaire	Autres (préciser)	Chauffeur	1 2 3 4 8 11 12 13	1	1	1	1	0	0	0	1	0	0	1	1	1	1	1	3	0	0	1	0	1	0	0	15	Oui	5 3	Oui	Entourage et communauté	Non	Non	Non	Non	Non	Non	Oui	Non
104	2020-10-21T11:46:48.031Z	2020-10-21T12:18:18.668Z	21/10/2020	LAMSING	18	[18-25 ans[	Masculin	Célibataire	Secondaire	Autres (préciser)	Élève	4 13	0	0	0	1	0	0	0	0	0	0	0	0	1	1	0	3	0	1	1	1	1	0	0	10	Oui	2 3 4 5	Oui	7 1 2	Oui	Oui	Non	Non	Non	Non	Oui	Non
105	2020-10-21T11:47:41.206Z	2020-10-21T12:15:55.036Z	21/10/2020	NDINE	58	[40-59 ans[	Masculin	Divorcé(e)	Primaire	Cultivateur		1 2 3 4 11 12 13	1	1	1	1	0	0	0	0	0	0	1	1	1	1	1	3	0	1	1	1	1	0	0	16	Oui	2 3 4 5	Oui	Entourage et communauté	Non	Non	Non	Non	Non	Non	Oui	Non
106	2020-10-21T12:05:01.229Z	2020-10-21T12:41:57.429Z	21/10/2020	NDINE	18	[18-25 ans[	Masculin	Célibataire	Primaire	Etudiant / Elève		1 3 4 12 11 13	1	0	1	1	0	0	0	0	0	0	1	1	1	1	1	3	0	0	0	1	1	0	0	13	Oui	4 5	Oui	1 7	Oui	Non	Non	Non	Non	Non	Oui	Non
107	2020-10-21T12:16:21.705Z	2020-10-21T12:49:03.465Z	21/10/2020	NDINE	25	[25-40 ans[	Féminin	Marié(e)	Secondaire	Sans emploi		1 2 3 4 7 8 12 13	1	1	1	1	0	0	1	1	0	0	0	1	1	1	1	3	0	0	1	1	1	0	0	16	Oui	3 4 5	Oui	1 6 7	Oui	Non	Non	Non	Non	Oui	Oui	Non
108	2020-10-21T12:21:56.761+01:00	2020-10-21T18:23:36.894+01:00	21/10/2020	LAMSING	26	[25-40 ans[	Masculin	Célibataire	Supérieur	Etudiant / Elève		1 2 3 4 8 11 12 13	1	1	1	1	0	0	0	1	0	0	1	1	1	1	0	3	0	1	1	1	1	0	0	16	Oui	2 3 4 5	Oui	7 6 5 4	Non	Non	Non	Oui	Oui	Oui	Oui	Non
109	2020-10-21T12:24:11.175+01:00	2020-10-21T20:03:23.436+01:00	21/10/2020	LAMSING	74	60 ans et plus	Masculin	Marié(e)	Sans instruction officielle	Cultivateur		1 2 3 4 5 8 12 13	1	1	1	1	1	0	0	1	0	0	0	1	1	1	1	3	0	1	0	0	1	0	0	15	Oui	5 2	Oui	7 6	Non	Non	Non	Non	Non	Oui	Oui	Non
111	2020-10-21T12:29:51.130Z	2020-10-21T12:54:12.229Z	21/10/2020	NDINE	33	[25-40 ans[	Masculin	Marié(e)	Sans instruction officielle	Ouvrier		1 2 3 4 5 7 8 11 12 13	1	1	1	1	1	0	1	1	0	0	1	1	1	1	1	3	0	0	1	1	1	0	1	19	Oui	3 4 5 7	Oui	7 6	Non	Non	Non	Non	Non	Oui	Oui	Non
112	2020-10-21T12:32:02.723Z	2020-10-21T13:00:07.255Z	21/10/2020	LAMSING	21	[18-25 ans[	Masculin	Célibataire	Sans instruction officielle	Autres (préciser)	Tailleur	1 2 3 4 6 8 13	1	1	1	1	0	1	0	1	0	0	0	0	1	1	1	3	1	1	1	1	1	0	0	17	Oui	1 2 3 4 5	Oui	7 1 2	Oui	Oui	Non	Non	Non	Non	Oui	Non
113	2020-10-21T12:48:19.430Z	2020-10-21T13:28:49.820Z	21/10/2020	KEUR ALLE	25	[25-40 ans[	Féminin	Marié(e)	Sans instruction officielle	Ménagère		1 2 5 4 3 11 13 12	1	1	1	1	1	0	0	0	0	0	1	1	1	1	1	3	0	1	0	1	1	0	1	17	Oui	2 4 5 7	Oui	Entourage et communauté	Non	Non	Non	Non	Non	Non	Oui	Non
114	2020-10-21T13:03:08.413Z	2020-10-21T13:28:56.607Z	21/10/2020	LAMSING	22	[18-25 ans[	Féminin	Marié(e)	Secondaire	Ménagère		1 2 3 4 5 6 7 12 13	1	1	1	1	1	1	1	0	0	0	0	1	1	1	1	3	0	1	1	1	1	0	0	18	Oui	2 3 4 5	Oui	7 6 1	Oui	Non	Non	Non	Non	Oui	Oui	Non
115	2020-10-21T13:03:38.224+01:00	2020-10-21T13:22:52.345+01:00	21/10/2020	LAMSING	59	[40-59 ans[	Masculin	Marié(e)	Primaire	Cultivateur		13 12 4 1 3	1	0	1	1	0	0	0	0	0	0	0	1	1	1	1	3	0	1	0	0	1	0	0	12	Oui	2 5	Oui	Personnels de santé (Médecin, infirmier, sage-femme …….)	Non	Non	Non	Non	Non	Oui	Non	Non
116	2020-10-21T13:08:02.872+01:00	2020-10-21T13:59:17.578+01:00	21/10/2020	KEUR ALLE	44	[40-59 ans[	Féminin	Marié(e)	Primaire	Ménagère		1 2 3 8 4 11 12 13	1	1	1	1	0	0	0	1	0	0	1	1	1	1	1	3	0	1	1	0	1	0	0	16	Oui	2 8 3	Oui	7 5 2 1 6	Oui	Oui	Non	Non	Oui	Oui	Oui	Non
117	2020-10-21T13:12:16.908+01:00	2020-10-21T18:23:15.518+01:00	21/10/2020	LAMSING	26	[25-40 ans[	Masculin	Marié(e)	Sans instruction officielle	Autres (préciser)	Chauffeur	4 13 12	0	0	0	1	0	0	0	0	0	0	0	1	1	1	0	3	0	0	0	0	0	0	0	7	Non		Non		Non	Non	Non	Non	Non	Non	Non	Oui
118	2020-10-21T13:25:28.008+01:00	2020-10-21T20:03:33.220+01:00	21/10/2020	LAMSING	39	[25-40 ans[	Féminin	Marié(e)	Sans instruction officielle	Ménagère		2 1 3 4 12 13 8	1	1	1	1	0	0	0	1	0	0	0	1	1	1	1	3	0	1	1	1	1	0	0	16	Oui	2 5 4 3	Oui	Personnels de santé (Médecin, infirmier, sage-femme …….)	Non	Non	Non	Non	Non	Oui	Non	Non
119	2020-10-21T13:31:18.995Z	2020-10-21T13:50:15.828Z	21/10/2020	LAMSING	23	[18-25 ans[	Féminin	Marié(e)	Sans instruction officielle	Ménagère		1 4 3 2 8 12 13 11	1	1	1	1	0	0	0	1	0	0	1	1	1	1	1	3	0	1	1	1	1	0	0	17	Oui	2 3 4 5	Oui	7 6	Non	Non	Non	Non	Non	Oui	Oui	Non
120	2020-10-21T13:43:03.226+01:00	2020-10-21T18:22:54.744+01:00	21/10/2020	LAMSING	45	[40-59 ans[	Féminin	Marié(e)	Sans instruction officielle	Cultivateur		4 13 12	0	0	0	1	0	0	0	0	0	0	0	1	1	1	0	3	0	1	1	1	0	0	0	10	Oui	3 2 4	Oui	7 5	Non	Non	Non	Non	Oui	Non	Oui	Non
121	2020-10-21T14:35:16.828Z	2020-10-21T15:08:17.067Z	21/10/2020	KHATTAYOUGA	26	[25-40 ans[	Masculin	Célibataire	Sans instruction officielle	Ouvrier		1 2 3 4 8 10 11 12 13	1	1	1	1	0	0	0	1	0	1	1	1	1	1	0	3	0	1	1	1	1	0	0	17	Oui	2 3 4 5	Oui	7 1	Oui	Non	Non	Non	Non	Non	Oui	Non
122	2020-10-21T14:41:48.758Z	2020-10-21T15:16:17.431Z	21/10/2020	NDEMENE (NDEMENE DIAKHATE)	57	[40-59 ans[	Masculin	Marié(e)	Sans instruction officielle	Cultivateur		1 4 8 11 12 13	1	0	0	1	0	0	0	1	0	0	1	1	1	1	1	3	0	1	0	0	1	0	0	13	Oui	2 5	Oui	7 6	Non	Non	Non	Non	Non	Oui	Oui	Non
123	2020-10-21T15:04:36.426Z	2020-10-21T20:02:10.593Z	21/10/2020	NDEMENE (NDEMENE DIAKHATE)	36	[25-40 ans[	Masculin	Marié(e)	Supérieur	Cadre supérieur		1 2 3 4 5 10 11 12 13	1	1	1	1	1	0	0	0	0	1	1	1	1	0	1	3	0	0	0	0	0	0	0	13	Non		Oui	Entourage et communauté	Non	Non	Non	Non	Non	Non	Oui	Non
124	2020-10-21T15:12:20.167Z	2020-10-21T15:47:08.520Z	21/10/2020	NDEMENE (NDEMENE DIAKHATE)	35	[25-40 ans[	Féminin	Marié(e)	Sans instruction officielle	Ménagère		1 3 4 8 13 12 11	1	0	1	1	0	0	0	1	0	0	1	1	1	1	1	3	1	1	0	1	1	0	0	16	Oui	1 2 4 5	Oui	7 1 6	Oui	Non	Non	Non	Non	Oui	Oui	Non
125	2020-10-21T15:24:48.279+01:00	2020-10-21T20:02:44.637+01:00	21/10/2020	KHATTAYOUGA	18	[18-25 ans[	Féminin	Célibataire	Secondaire	Etudiant / Elève		1 2 3 8 4 12 13	1	1	1	1	0	0	0	1	0	0	0	1	1	1	1	3	1	1	1	1	1	0	0	17	Oui	2 5 4 1 3	Oui	7 6	Non	Non	Non	Non	Non	Oui	Oui	Non
126	2020-10-21T15:31:20.577Z	2020-10-21T16:07:58.505Z	21/10/2020	NDEMENE (NDEMENE DIAKHATE)	40	[40-59 ans[	Féminin	Marié(e)	Sans instruction officielle	Cultivateur		1 2 3 4 5 8 11 12 13	1	1	1	1	1	0	0	1	0	0	1	1	1	1	1	3	0	1	1	1	1	0	0	18	Oui	2 4 3 5	Oui	1 2 7	Oui	Oui	Non	Non	Non	Non	Oui	Non
127	2020-10-21T15:34:59.141+01:00	2020-10-21T19:56:00.668+01:00	21/10/2020	KHATTAYOUGA	26	[25-40 ans[	Féminin	Célibataire	Sans instruction officielle	Cultivateur		4 8 12 13	0	0	0	1	0	0	0	1	0	0	0	1	1	1	0	3	0	1	1	1	1	0	0	12	Oui	3 2 4 5	Oui	7 5	Non	Non	Non	Non	Oui	Non	Oui	Non
128	2020-10-21T15:38:18.331Z	2020-10-21T16:06:26.280Z	21/10/2020	NDEMENE (NDEMENE DIAKHATE)	68	60 ans et plus	Masculin	Marié(e)	Sans instruction officielle	Cultivateur		1 2 3 4 8 12 13	1	1	1	1	0	0	0	1	0	0	0	1	1	1	0	3	0	1	1	1	1	0	0	15	Oui	2 3 4 5	Oui	2 1 7 6	Oui	Oui	Non	Non	Non	Oui	Oui	Non
129	2020-10-21T15:40:28.016Z	2020-10-21T16:08:12.620Z	21/10/2020	KHATTAYOUGA	25	[25-40 ans[	Masculin	Célibataire	Primaire	Ouvrier		1 2 3 4 8 9 11 12 13	1	1	1	1	0	0	0	1	1	0	1	1	1	1	0	3	0	1	1	1	1	0	0	17	Oui	2 3 4 5	Oui	7 1 2	Oui	Oui	Non	Non	Non	Non	Oui	Non
130	2020-10-21T15:46:59.022Z	2020-10-21T16:37:44.091Z	21/10/2020	NDEMENE (NDEMENE DIAKHATE)	18	[18-25 ans[	Masculin	Célibataire	Sans instruction officielle	Cultivateur		1 3 4 5 8 9 10 12 13	1	0	1	1	1	0	0	1	1	1	0	1	1	1	1	3	1	1	0	1	1	0	1	19	Oui	1 2 4 5 7	Oui	Entourage et communauté	Non	Non	Non	Non	Non	Non	Oui	Non
131	2020-10-21T15:52:41.962+01:00	2020-10-21T20:02:53.571+01:00	21/10/2020	KHATTAYOUGA	40	[40-59 ans[	Féminin	Marié(e)	Sans instruction officielle	Ménagère		1 2 3 4 8 13 12	1	1	1	1	0	0	0	1	0	0	0	1	1	1	0	3	0	1	1	1	1	0	0	15	Oui	2 3 5 4	Oui	6 7	Non	Non	Non	Non	Non	Oui	Oui	Non
132	2020-10-21T16:04:32.087Z	2020-10-21T16:35:47.140Z	21/10/2020	NDEMENE (NDEMENE DIAKHATE)	25	[25-40 ans[	Féminin	Marié(e)	Sans instruction officielle	Autres (préciser)	Technicienne de surface	4 13	0	0	0	1	0	0	0	0	0	0	0	0	1	1	0	3	0	0	0	0	0	0	0	6	Non		Oui	7 6 2	Non	Oui	Non	Non	Non	Oui	Oui	Non
133	2020-10-21T16:10:37.720Z	2020-10-21T16:33:26.281Z	21/10/2020	KHATTAYOUGA	35	[25-40 ans[	Féminin	Marié(e)	Primaire	Autres (préciser)	DSDOM (RELAIS)	1 3 4 8 11 13 12	1	0	1	1	0	0	0	1	0	0	1	1	1	1	1	3	0	1	1	1	1	0	0	16	Oui	2 3 4 5	Oui	7 6	Non	Non	Non	Non	Non	Oui	Oui	Non
134	2020-10-21T16:16:03.688+01:00	2020-10-21T19:56:09.436+01:00	21/10/2020	KHATTAYOUGA	19	[18-25 ans[	Masculin	Célibataire	Secondaire	Etudiant / Elève		4 12 13	0	0	0	1	0	0	0	0	0	0	0	1	1	1	0	3	0	1	1	1	0	0	0	10	Oui	2 3 4	Oui	Entourage et communauté	Non	Non	Non	Non	Non	Non	Oui	Non
135	2020-10-21T16:22:10.556+01:00	2020-10-21T16:58:07.739+01:00	21/10/2020	NDEMENE (NDEMENE DIAKHATE)	24	[18-25 ans[	Féminin	Marié(e)	Secondaire	Ménagère		1 2 3 4 5 8 11 12 13	1	1	1	1	1	0	0	1	0	0	1	1	1	1	1	3	0	1	0	1	1	0	0	17	Oui	4 2 5	Oui	Entourage et communauté	Non	Non	Non	Non	Non	Non	Oui	Non
136	2020-10-21T16:28:21.871+01:00	2020-10-21T20:03:03.089+01:00	21/10/2020	KHATTAYOUGA	23	[18-25 ans[	Féminin	Marié(e)	Sans instruction officielle	Ménagère		1 2 4 8 13 12	1	1	0	1	0	0	0	1	0	0	0	1	1	1	1	3	0	1	0	1	0	0	0	13	Oui	2 4	Oui	Entourage et communauté	Non	Non	Non	Non	Non	Non	Oui	Non
137	2020-10-21T16:36:45.490Z	2020-10-21T19:56:23.264Z	21/10/2020	NDEMENE (NDEMENE DIAKHATE)	26	[25-40 ans[	Masculin	Célibataire	Sans instruction officielle	Commerçant		1 2 3 4 8 13 11 12	1	1	1	1	0	0	0	1	0	0	1	1	1	1	1	3	0	1	1	1	1	0	0	17	Oui	2 3 4 5	Oui	Entourage et communauté	Non	Non	Non	Non	Non	Non	Oui	Non
138	2020-10-21T16:48:41.452+01:00	2020-10-21T19:56:21.328+01:00	21/10/2020	KHATTAYOUGA	20	[18-25 ans[	Masculin	Célibataire	Sans instruction officielle	Ouvrier		1 4 8 12 11 13	1	0	0	1	0	0	0	1	0	0	1	1	1	1	0	3	0	1	1	1	1	0	0	14	Oui	2 3 4 5	Oui	Entourage et communauté	Non	Non	Non	Non	Non	Non	Oui	Non
139	2020-10-21T16:53:03.919Z	2020-10-21T17:29:47.622Z	21/10/2020	NDEMENE (NDEMENE DIAKHATE)	77	60 ans et plus	Féminin	Marié(e)	Sans instruction officielle	Sans emploi		1 2 4 8 12 13	1	1	0	1	0	0	0	1	0	0	0	1	1	1	1	3	0	1	0	1	1	0	0	14	Oui	2 4 5	Oui	7 5	Non	Non	Non	Non	Oui	Non	Oui	Non
140	2020-10-21T17:06:22.793+01:00	2020-10-21T20:03:14.807+01:00	21/10/2020	KHATTAYOUGA	52	[40-59 ans[	Masculin	Marié(e)	Sans instruction officielle	Cultivateur		2 4 8 13	0	1	0	1	0	0	0	1	0	0	0	0	1	1	0	2	0	1	0	1	1	0	0	10	Oui	2 4 5	Oui	7 6	Non	Non	Non	Non	Non	Oui	Oui	Non
141	2020-10-22T09:20:36.891Z	2020-10-22T09:59:33.659Z	22/10/2020	KHATTANGUINTH	36	[25-40 ans[	Féminin	Marié(e)	Sans instruction officielle	Ménagère		2 4 9 12 13	0	1	0	1	0	0	0	0	1	0	0	1	1	1	1	3	0	0	0	0	0	0	0	10	Non		Oui	7 1 2	Oui	Oui	Non	Non	Non	Non	Oui	Non
142	2020-10-22T09:28:04.438Z	2020-10-22T10:13:22.353Z	22/10/2020	DAROUMEOUNDOU	26	[25-40 ans[	Masculin	Célibataire	Sans instruction officielle	Autres (préciser)	Maître Coranique	1 2 3 4 8 9 10 12 13	1	1	1	1	0	0	0	1	1	1	0	1	1	1	1	3	1	1	0	1	1	0	0	18	Oui	1 2 4 5	Oui	1 6 7	Oui	Non	Non	Non	Non	Oui	Oui	Non
143	2020-10-22T09:37:02.197Z	2020-10-22T16:17:06.192Z	22/10/2020	DAROUMEOUNDOU	20	[18-25 ans[	Féminin	Célibataire	Sans instruction officielle	Sans emploi		2 4 7 10 11 12 13 9 8	0	1	0	1	0	0	1	1	1	1	1	1	1	1	1	3	0	0	1	1	1	0	0	17	Oui	3 4 5	Oui	Entourage et communauté	Non	Non	Non	Non	Non	Non	Oui	Non
144	2020-10-22T09:38:35.393Z	2020-10-22T10:10:36.870Z	22/10/2020	DAROUMEOUNDOU	26	[25-40 ans[	Féminin	Marié(e)	Sans instruction officielle	Ménagère		1 2 3 4 8 10 13	1	1	1	1	0	0	0	1	0	1	0	0	1	1	0	0	0	1	0	1	1	0	0	11	Oui	2 4 5	Oui	7 6	Non	Non	Non	Non	Non	Oui	Oui	Non
145	2020-10-22T09:48:44.235Z	2020-10-22T10:24:08.502Z	22/10/2020	DAROUMEOUNDOU	55	[40-59 ans[	Masculin	Marié(e)	Sans instruction officielle	Cultivateur		2 4 8 12 13	0	1	0	1	0	0	0	1	0	0	0	1	1	1	0	0	0	1	1	1	1	0	0	10	Oui	2 3 4 5	Oui	6 7 1 2 8	Oui	Oui	Non	Non	Non	Oui	Oui	Non
146	2020-10-22T10:00:04.311Z	2020-10-22T10:47:29.445Z	22/10/2020	DAROUMEOUNDOU	18	[18-25 ans[	Masculin	Célibataire	Sans instruction officielle	Cultivateur		4 8 9	0	0	0	1	0	0	0	1	1	0	0	0	0	1	1	3	0	1	0	1	1	0	1	12	Oui	2 4 5 7	Oui	1 7	Oui	Non	Non	Non	Non	Non	Oui	Non
147	2020-10-22T10:13:32.671Z	2020-10-22T10:56:02.877Z	22/10/2020	DAROUMEOUNDOU	35	[25-40 ans[	Féminin	Marié(e)	Sans instruction officielle	Ménagère		1 2 3 4 8 9 10 11 12 13	1	1	1	1	0	0	0	1	1	1	1	1	1	1	1	3	0	1	0	0	1	0	0	17	Oui	2 5	Oui	1 2 7	Oui	Oui	Non	Non	Non	Non	Oui	Non
148	2020-10-22T10:18:43.922Z	2020-10-22T11:05:27.957Z	22/10/2020	DAROUMEOUNDOU	24	[18-25 ans[	Masculin	Célibataire	Sans instruction officielle	Cultivateur		1 2 3 4 8 9 12 13	1	1	1	1	0	0	0	1	1	0	0	1	1	1	0	0	0	1	0	1	1	0	0	12	Oui	2 4 5	Oui	2 7	Non	Oui	Non	Non	Non	Non	Oui	Non
149	2020-10-22T10:18:57.700Z	2020-10-22T10:43:05.854Z	22/10/2020	KHATTANGUINTH	28	[25-40 ans[	Féminin	Célibataire	Sans instruction officielle	Ménagère		1 2 3 4 5 7 8 10 13 12 11	1	1	1	1	1	0	1	1	0	1	1	1	1	1	1	3	0	1	1	1	1	0	0	20	Oui	2 3 4 5	Oui	7 6 2 1	Oui	Oui	Non	Non	Non	Oui	Oui	Non
150	2020-10-22T10:20:46.255+01:00	2020-10-22T16:22:27.394+01:00	22/10/2020	KHATTANGUINTH	61	60 ans et plus	Féminin	Veuf (ve)	Sans instruction officielle	Sans emploi		1 3 4 9 12 13 11	1	0	1	1	0	0	0	0	1	0	1	1	1	1	1	3	0	0	1	1	0	0	0	14	Oui	3 4	Oui	Entourage et communauté	Non	Non	Non	Non	Non	Non	Oui	Non
151	2020-10-22T10:23:10.427+01:00	2020-10-22T17:42:05.008+01:00	22/10/2020	KHATTANGUINTH	27	[25-40 ans[	Féminin	Marié(e)	Sans instruction officielle	Cultivateur		1 4 3 2 5 8 11 12 13	1	1	1	1	1	0	0	1	0	0	1	1	1	1	1	3	1	1	1	1	1	0	0	19	Oui	1 2 3 4 5	Oui	7 5	Non	Non	Non	Non	Oui	Non	Oui	Non
152	2020-10-22T10:31:25.969+01:00	2020-10-23T00:04:07.083+01:00	22/10/2020	DAROUMEOUNDOU	70	60 ans et plus	Féminin	Marié(e)	Sans instruction officielle	Ménagère		1 2 3 5 4 8 12 11 13	1	1	1	1	1	0	0	1	0	0	1	1	1	1	0	1	1	1	1	1	1	0	1	17	Oui	5 2 3 4 1 7	Oui	7 1 2	Oui	Oui	Non	Non	Non	Non	Oui	Non
153	2020-10-22T10:38:52.721Z	2020-10-22T11:18:34.809Z	22/10/2020	DAROUMEOUNDOU	19	[18-25 ans[	Masculin	Célibataire	Sans instruction officielle	Cultivateur		1 4 2 5 7 9 8 13 12 11	1	1	0	1	1	0	1	1	1	0	1	1	1	1	1	0	0	1	1	1	1	0	0	16	Oui	2 3 4 5	Oui	Entourage et communauté	Non	Non	Non	Non	Non	Non	Oui	Non
154	2020-10-22T11:04:56.766Z	2020-10-22T11:25:07.313Z	22/10/2020	DAROUMEOUNDOU	18	[18-25 ans[	Masculin	Célibataire	Sans instruction officielle	Cultivateur		1 2 3 4 8 11 12 13	1	1	1	1	0	0	0	1	0	0	1	1	1	1	1	3	0	1	1	1	1	0	1	18	Oui	2 3 4 5 7	Oui	Entourage et communauté	Non	Non	Non	Non	Non	Non	Oui	Non
155	2020-10-22T11:17:10.341+01:00	2020-10-22T16:22:19.518+01:00	22/10/2020	KHATTANGUINTH	18	[18-25 ans[	Féminin	Marié(e)	Sans instruction officielle	Ménagère		2 4 3 1 11 12 13	1	1	1	1	0	0	0	0	0	0	1	1	1	1	1	3	0	0	1	0	1	0	0	14	Oui	3 5	Oui	Entourage et communauté	Non	Non	Non	Non	Non	Non	Oui	Non
156	2020-10-22T11:28:47.565+01:00	2020-10-22T17:42:23.447+01:00	22/10/2020	KHATTANGUINTH	20	[18-25 ans[	Masculin	Célibataire	Sans instruction officielle	Autres (préciser)	Apprenti chauffeur	1 2 3 4 5 8 12 13	1	1	1	1	1	0	0	1	0	0	0	1	1	1	0	3	0	1	1	1	1	0	0	16	Oui	2 3 4 5	Oui	Entourage et communauté	Non	Non	Non	Non	Non	Non	Oui	Non
157	2020-10-22T11:49:56.046Z	2020-10-22T12:39:53.527Z	22/10/2020	MEOUNDOUI	55	[40-59 ans[	Féminin	Marié(e)	Sans instruction officielle	Ménagère		1 2 3 4 5 8 9 11 12 13	1	1	1	1	1	0	0	1	1	0	1	1	1	1	1	0	0	0	1	1	1	0	0	15	Oui	3 4 5	Oui	Entourage et communauté	Non	Non	Non	Non	Non	Non	Oui	Non
158	2020-10-22T11:53:07.384Z	2020-10-22T12:28:23.142Z	22/10/2020	MEOUNDOUI	25	[25-40 ans[	Masculin	Marié(e)	Sans instruction officielle	Commerçant		1 2 3 4 6 7 12 13	1	1	1	1	0	1	1	0	0	0	0	1	1	1	1	3	0	0	0	1	1	0	0	15	Oui	4 5	Oui	Entourage et communauté	Non	Non	Non	Non	Non	Non	Oui	Non
159	2020-10-22T11:53:19.818Z	2020-10-22T12:20:37.845Z	22/10/2020	MEOUNDOUI	19	[18-25 ans[	Masculin	Célibataire	Sans instruction officielle	Autres (préciser)	Marchant ambulanr	1 2 4 5 8 12 13	1	1	0	1	1	0	0	1	0	0	0	1	1	1	1	0	1	1	1	1	1	0	0	14	Oui	1 2 3 4 5	Oui	7 2	Non	Oui	Non	Non	Non	Non	Oui	Non
160	2020-10-22T11:57:06.241Z	2020-10-22T12:37:39.946Z	22/10/2020	MEOUNDOUI	30	[25-40 ans[	Féminin	Marié(e)	Sans instruction officielle	Commerçant		1 3 4 5 8 13 12 11	1	0	1	1	1	0	0	1	0	0	1	1	1	1	1	0	1	1	1	1	1	0	0	15	Oui	1 2 4 3 5	Oui	8 7	Non	Non	Non	Non	Non	Non	Oui	Non
161	2020-10-22T11:58:11.968Z	2020-10-22T16:17:29.133Z	22/10/2020	MEOUNDOUI	22	[18-25 ans[	Féminin	Marié(e)	Sans instruction officielle	Ménagère		1 2 3 4 7 8 9 11 12 13	1	1	1	1	0	0	1	1	1	0	1	1	1	1	1	1	0	1	1	1	1	0	0	17	Oui	3 4 2 5	Oui	Entourage et communauté	Non	Non	Non	Non	Non	Non	Oui	Non
162	2020-10-22T12:18:15.826Z	2020-10-22T12:41:59.665Z	22/10/2020	KHATTANGUINTH	46	[40-59 ans[	Masculin	Marié(e)	Sans instruction officielle	Commerçant		1 3 4 13	1	0	1	1	0	0	0	0	0	0	0	0	1	1	0	3	0	0	0	0	1	0	0	9	Oui	Equidés	Oui	7 6 1	Oui	Non	Non	Non	Non	Oui	Oui	Non
163	2020-10-22T12:31:42.859Z	2020-10-22T15:05:49.822Z	22/10/2020	MEOUNDOUI	19	[18-25 ans[	Masculin	Célibataire	Sans instruction officielle	Ouvrier		1 2 3 4 8 12 13	1	1	1	1	0	0	0	1	0	0	0	1	1	1	0	0	1	1	1	1	1	0	0	13	Oui	1 2 3 4 5	Oui	Entourage et communauté	Non	Non	Non	Non	Non	Non	Oui	Non
164	2020-10-22T12:31:46.275Z	2020-10-22T13:08:38.825Z	22/10/2020	MEOUNDOUI	28	[25-40 ans[	Masculin	Marié(e)	Sans instruction officielle	Commerçant		1 2 3 4 7 8 11 12 13	1	1	1	1	0	0	1	1	0	0	1	1	1	1	1	0	1	1	0	1	1	0	1	16	Oui	2 1 4 5 7	Oui	Entourage et communauté	Non	Non	Non	Non	Non	Non	Oui	Non
165	2020-10-22T12:39:47.413Z	2020-10-22T13:23:45.953Z	22/10/2020	MEOUNDOUI	30	[25-40 ans[	Féminin	Marié(e)	Sans instruction officielle	Commerçant		1 2 3 4 5 8 13 12 11	1	1	1	1	1	0	0	1	0	0	1	1	1	1	1	0	1	1	1	1	1	0	0	16	Oui	1 2 3 4 5	Oui	8 7 1 2	Oui	Oui	Non	Non	Non	Non	Oui	Non
166	2020-10-22T12:51:48.989Z	2020-10-22T13:24:23.155Z	22/10/2020	MEOUNDOUI	20	[18-25 ans[	Féminin	Marié(e)	Sans instruction officielle	Ménagère		1 3 4 8 11 13	1	0	1	1	0	0	0	1	0	0	1	0	1	1	0	1	0	1	0	1	1	0	0	11	Oui	5 2 4	Oui	Entourage et communauté	Non	Non	Non	Non	Non	Non	Oui	Non
167	2020-10-22T12:53:26.017+01:00	2020-10-22T17:43:26.073+01:00	22/10/2020	KHATTANGUINTH	20	[18-25 ans[	Masculin	Célibataire	Sans instruction officielle	Commerçant		1 3 4 8 12 13 11	1	0	1	1	0	0	0	1	0	0	1	1	1	1	1	3	0	1	1	1	1	0	0	16	Oui	2 3 4 5	Oui	Entourage et communauté	Non	Non	Non	Non	Non	Non	Oui	Non
168	2020-10-22T13:14:54.621+01:00	2020-10-22T22:10:56.112+01:00	22/10/2020	MEOUNDOUI	64	60 ans et plus	Masculin	Marié(e)	Sans instruction officielle	Eleveur		2 1 4 8 13 3	1	1	1	1	0	0	0	1	0	0	0	0	1	1	0	1	1	0	0	1	1	0	0	11	Oui	1 4 5	Oui	2 1	Oui	Oui	Non	Non	Non	Non	Non	Non
169	2020-10-22T13:33:44.801Z	2020-10-22T14:09:16.334Z	22/10/2020	BELLAKHO	34	[25-40 ans[	Masculin	Célibataire	Primaire	Ouvrier		1 3 4 8 13	1	0	1	1	0	0	0	1	0	0	0	0	1	1	1	3	1	0	1	1	1	0	0	14	Oui	1 5 3 4	Oui	7 2 6	Non	Oui	Non	Non	Non	Oui	Oui	Non
170	2020-10-22T13:39:44.199+01:00	2020-10-22T16:22:11.096+01:00	22/10/2020	KHATTANGUINTH	25	[25-40 ans[	Masculin	Célibataire	Secondaire	Ouvrier		1 2 3 4 8 12 13	1	1	1	1	0	0	0	1	0	0	0	1	1	1	1	3	0	1	1	1	1	0	0	16	Oui	2 3 4 5	Oui	6 7	Non	Non	Non	Non	Non	Oui	Oui	Non
171	2020-10-22T13:40:00.699+01:00	2020-10-22T17:43:42.689+01:00	22/10/2020	KHATTANGUINTH	26	[25-40 ans[	Masculin	Célibataire	Sans instruction officielle	Autres (préciser)	Boulanger	1 2 3 4 8 11 12 13	1	1	1	1	0	0	0	1	0	0	1	1	1	1	1	3	0	1	1	1	1	0	0	17	Oui	2 3 4 5	Oui	7 2	Non	Oui	Non	Non	Non	Non	Oui	Non
172	2020-10-22T14:23:05.392+01:00	2020-10-22T16:22:59.054+01:00	22/10/2020	BELLAKHO	35	[25-40 ans[	Féminin	Marié(e)	Sans instruction officielle	Commerçant		1 3 4 8 12 13	1	0	1	1	0	0	0	1	0	0	0	1	1	1	1	3	1	0	1	1	0	0	0	14	Oui	3 4 1	Oui	Entourage et communauté	Non	Non	Non	Non	Non	Non	Oui	Non
173	2020-10-22T14:31:11.705+01:00	2020-10-22T17:41:15.044+01:00	22/10/2020	BELLAKHO	21	[18-25 ans[	Masculin	Célibataire	Secondaire	Etudiant / Elève		1 2 3 4 8 12 13	1	1	1	1	0	0	0	1	0	0	0	1	1	1	0	3	0	1	1	1	1	0	0	15	Oui	2 3 4 5	Oui	7 5 2	Non	Oui	Non	Non	Oui	Non	Oui	Non
174	2020-10-22T14:45:53.280Z	2020-10-22T15:11:19.662Z	22/10/2020	BELLAKHO	53	[40-59 ans[	Féminin	Marié(e)	Sans instruction officielle	Cultivateur		1 2 3 4 8 13	1	1	1	1	0	0	0	1	0	0	0	0	1	1	1	3	0	0	1	1	1	0	0	14	Oui	3 4 5	Oui	7 6	Non	Non	Non	Non	Non	Oui	Oui	Non
175	2020-10-22T14:48:43.734+01:00	2020-10-22T16:22:51.199+01:00	22/10/2020	BELLAKHO	39	[25-40 ans[	Féminin	Marié(e)	Sans instruction officielle	Ménagère		1 4 8 13 12	1	0	0	1	0	0	0	1	0	0	0	1	1	1	1	3	1	0	1	1	1	0	0	14	Oui	3 1 4 5	Oui	6 7	Non	Non	Non	Non	Non	Oui	Oui	Non
176	2020-10-22T14:52:38.149Z	2020-10-22T15:38:53.780Z	22/10/2020	RAMATOU	65	60 ans et plus	Féminin	Veuf (ve)	Sans instruction officielle	Ménagère		1 2 4 8 11 12 13	1	1	0	1	0	0	0	1	0	0	1	1	1	1	0	3	0	0	0	0	1	0	0	12	Oui	Equidés	Oui	7 6	Non	Non	Non	Non	Non	Oui	Oui	Non
177	2020-10-22T14:56:03.651Z	2020-10-22T16:17:51.392Z	22/10/2020	RAMATOU	30	[25-40 ans[	Féminin	Marié(e)	Sans instruction officielle	Commerçant		1 4 8 11 12 13	1	0	0	1	0	0	0	1	0	0	1	1	1	1	1	3	0	1	1	0	1	1	0	15	Oui	5 2 3 6	Oui	Entourage et communauté	Non	Non	Non	Non	Non	Non	Oui	Non
178	2020-10-22T15:04:48.836Z	2020-10-22T15:47:56.025Z	22/10/2020	RAMATOU	28	[25-40 ans[	Féminin	Marié(e)	Secondaire	Ménagère		1 2 3 4 5 8 13 12 11	1	1	1	1	1	0	0	1	0	0	1	1	1	1	1	3	0	1	1	1	1	0	0	18	Oui	2 3 4 5	Oui	7 1 2 6 5 8	Oui	Oui	Non	Non	Oui	Oui	Oui	Non
179	2020-10-22T15:04:56.251+01:00	2020-10-22T17:41:23.752+01:00	22/10/2020	BELLAKHO	24	[18-25 ans[	Masculin	Célibataire	Secondaire	Etudiant / Elève		2 3 8 12 13 1	1	1	1	0	0	0	0	1	0	0	0	1	1	1	0	3	0	1	1	1	1	0	0	14	Oui	2 3 4 5	Oui	2 7 5	Non	Oui	Non	Non	Oui	Non	Oui	Non
180	2020-10-22T15:06:13.686Z	2020-10-22T15:25:29.890Z	22/10/2020	RAMATOU	23	[18-25 ans[	Féminin	Marié(e)	Secondaire	Ménagère		1 2 3 4 7 8 12 13 11	1	1	1	1	0	0	1	1	0	0	1	1	1	1	1	3	0	1	1	1	1	0	0	18	Oui	2 3 4 5	Oui	7 8 6	Non	Non	Non	Non	Non	Oui	Oui	Non
181	2020-10-22T15:09:46.872Z	2020-10-22T15:40:38.781Z	22/10/2020	RAMATOU	29	[25-40 ans[	Masculin	Célibataire	Primaire	Autres (préciser)	Menuisier	1 2 3 4 5 7 8 9 11 12 13	1	1	1	1	1	0	1	1	1	0	1	1	1	1	1	3	0	1	1	1	1	0	0	20	Oui	2 3 4 5	Oui	Entourage et communauté	Non	Non	Non	Non	Non	Non	Oui	Non
182	2020-10-22T15:20:20.697+01:00	2020-10-22T16:22:43.294+01:00	22/10/2020	BELLAKHO	69	60 ans et plus	Féminin	Veuf (ve)	Sans instruction officielle	Sans emploi		1 4 8 12 13	1	0	0	1	0	0	0	1	0	0	0	1	1	1	1	3	0	0	1	1	0	0	0	12	Oui	3 4	Oui	Entourage et communauté	Non	Non	Non	Non	Non	Non	Oui	Non
183	2020-10-22T15:27:11.207Z	2020-10-22T15:47:08.852Z	22/10/2020	BELLAKHO	30	[25-40 ans[	Masculin	Célibataire	Sans instruction officielle	Cultivateur		1 3 2 4 8 13 12	1	1	1	1	0	0	0	1	0	0	0	1	1	1	1	3	1	0	1	1	1	0	0	16	Oui	1 3 4 5	Oui	7 2	Non	Oui	Non	Non	Non	Non	Oui	Non
184	2020-10-22T15:28:54.191Z	2020-10-22T15:57:49.015Z	22/10/2020	RAMATOU	18	[18-25 ans[	Féminin	Célibataire	Sans instruction officielle	Ménagère		1 3 4 8 12 13	1	0	1	1	0	0	0	1	0	0	0	1	1	1	1	3	0	1	1	0	1	0	0	14	Oui	5 3 2	Oui	7 8	Non	Non	Non	Non	Non	Non	Oui	Non
185	2020-10-22T15:40:06.328Z	2020-10-22T16:24:02.143Z	22/10/2020	RAMATOU	42	[40-59 ans[	Masculin	Marié(e)	Secondaire	Commerçant		1 2 3 4 5 8 11 12 13	1	1	1	1	1	0	0	1	0	0	1	1	1	1	1	3	0	1	1	1	1	0	1	19	Oui	2 3 4 5 7	Oui	7 6 4 2 1	Oui	Oui	Non	Oui	Non	Oui	Oui	Non
186	2020-10-22T15:47:34.425+01:00	2020-10-22T17:41:41.990+01:00	22/10/2020	BELLAKHO	22	[18-25 ans[	Féminin	Célibataire	Primaire	Cultivateur		1 4 3 8 12 13 11	1	0	1	1	0	0	0	1	0	0	1	1	1	1	0	3	0	0	1	1	0	0	0	13	Oui	3 4	Oui	Entourage et communauté	Non	Non	Non	Non	Non	Non	Oui	Non
187	2020-10-22T15:51:34.843+01:00	2020-10-22T16:22:35.280+01:00	22/10/2020	BELLAKHO	45	[40-59 ans[	Masculin	Marié(e)	Sans instruction officielle	Cultivateur		1 2 3 4 8 12 13	1	1	1	1	0	0	0	1	0	0	0	1	1	1	1	3	0	0	1	1	1	0	0	15	Oui	5 3 4	Non		Non	Non	Non	Non	Non	Non	Non	Non
188	2020-10-22T15:51:47.082+01:00	2020-10-22T22:12:06.346+01:00	22/10/2020	RAMATOU	18	[18-25 ans[	Masculin	Célibataire	Primaire	Autres (préciser)	Apprenti	1 2 3 4 5 8 11 12 13	1	1	1	1	1	0	0	1	0	0	1	1	1	1	1	3	0	1	1	0	1	0	0	17	Oui	2 3 5	Oui	7 1 2	Oui	Oui	Non	Non	Non	Non	Oui	Non
190	2020-10-22T15:56:26.475Z	2020-10-22T16:13:28.755Z	22/10/2020	RAMATOU	59	[40-59 ans[	Féminin	Marié(e)	Sans instruction officielle	Ménagère		1 2 3 4 8 12 13	1	1	1	1	0	0	0	1	0	0	0	1	1	1	1	3	0	0	1	1	1	0	0	15	Oui	4 5 3	Oui	Entourage et communauté	Non	Non	Non	Non	Non	Non	Oui	Non
191	2020-10-22T16:31:19.600+01:00	2020-10-22T22:09:42.061+01:00	22/10/2020	RAMATOU	25	[25-40 ans[	Féminin	Marié(e)	Sans instruction officielle	Ménagère		2 4 8 11 12 13	0	1	0	1	0	0	0	1	0	0	1	1	1	1	0	3	0	1	0	1	1	0	0	13	Oui	2 4 5	Oui	Entourage et communauté	Non	Non	Non	Non	Non	Non	Oui	Non
193	2020-10-22T16:41:27.821Z	2020-10-22T17:37:15.771Z	22/10/2020	NIAKHENEDIAMA	61	60 ans et plus	Féminin	Veuf (ve)	Sans instruction officielle	Cultivateur		1 2 3 4 8 12 11 13	1	1	1	1	0	0	0	1	0	0	1	1	1	1	1	3	0	1	1	1	1	1	0	18	Oui	2 3 4 5 6	Oui	6 7	Non	Non	Non	Non	Non	Oui	Oui	Non
194	2020-10-22T16:43:47.629Z	2020-10-22T17:20:38.531Z	22/10/2020	NIAKHENEDIAMA	35	[25-40 ans[	Masculin	Marié(e)	Sans instruction officielle	Commerçant		1 2 3 4 13	1	1	1	1	0	0	0	0	0	0	0	0	1	1	1	3	0	0	0	0	0	0	0	10	Non		Oui	Entourage et communauté	Non	Non	Non	Non	Non	Non	Oui	Non
195	2020-10-22T16:57:58.076Z	2020-10-22T17:49:05.525Z	22/10/2020	NIAKHENEDIAMA	32	[25-40 ans[	Féminin	Marié(e)	Sans instruction officielle	Ménagère		1 2 3 4 8 12 13	1	1	1	1	0	0	0	1	0	0	0	1	1	1	1	3	0	1	1	1	1	0	0	16	Oui	2 3 4 5	Oui	2 1 7	Oui	Oui	Non	Non	Non	Non	Oui	Non
196	2020-10-22T17:03:20.395Z	2020-10-22T17:32:38.879Z	22/10/2020	NIAKHENEDIAMA	24	[18-25 ans[	Féminin	Marié(e)	Sans instruction officielle	Autres (préciser)	Couturière	1 2 3 4 13	1	1	1	1	0	0	0	0	0	0	0	0	1	1	0	3	0	0	1	0	1	0	0	11	Oui	3 5	Oui	Entourage et communauté	Non	Non	Non	Non	Non	Non	Oui	Non
197	2020-10-22T17:32:59.900Z	2020-10-22T18:07:28.134Z	22/10/2020	NIAKHENEDIAMA	30	[25-40 ans[	Masculin	Marié(e)	Primaire	Commerçant		1 2 3 4 5 8 13	1	1	1	1	1	0	0	1	0	0	0	0	1	1	1	3	1	1	1	1	1	1	0	18	Oui	6 5 3 2 4 1	Oui	2 1 7	Oui	Oui	Non	Non	Non	Non	Oui	Non
198	2020-10-22T17:40:39.005+01:00	2020-10-22T22:07:51.473+01:00	22/10/2020	NIAKHENEDIAMA	18	[18-25 ans[	Masculin	Célibataire	Sans instruction officielle	Autres (préciser)	Maçon	1 2 4 8 11 12 13	1	1	0	1	0	0	0	1	0	0	1	1	1	1	0	3	0	1	1	1	1	0	0	15	Oui	5 2 3 4	Oui	Entourage et communauté	Non	Non	Non	Non	Non	Non	Oui	Non
199	2020-10-22T17:42:18.991Z	2020-10-22T18:26:28.394Z	22/10/2020	NIAKHENEDIAMA	49	[40-59 ans[	Masculin	Marié(e)	Secondaire	Autres (préciser)	Professeur	1 2 3 4 9 8 11 12 13	1	1	1	1	0	0	0	1	1	0	1	1	1	1	1	3	1	1	1	1	1	0	0	19	Oui	2 3 1 4 5	Oui	7 6	Non	Non	Non	Non	Non	Oui	Oui	Non
200	2020-10-22T17:49:13.048Z	2020-10-22T18:19:34.877Z	22/10/2020	NIAKHENEDIAMA	35	[25-40 ans[	Féminin	Marié(e)	Sans instruction officielle	Commerçant		1 2 3 4 6 11 12 13	1	1	1	1	0	1	0	0	0	0	1	1	1	1	1	3	0	1	1	1	0	0	0	16	Oui	2 3 4	Oui	1 5 6 7	Oui	Non	Non	Non	Oui	Oui	Oui	Non
201	2020-10-22T17:50:12.606Z	2020-10-22T18:23:59.346Z	22/10/2020	NIAKHENEDIAMA	42	[40-59 ans[	Féminin	Marié(e)	Sans instruction officielle	Commerçant		1 2 3 4 5 8 13 12 11	1	1	1	1	1	0	0	1	0	0	1	1	1	1	1	3	0	1	1	1	1	1	0	19	Oui	3 2 4 5 6	Oui	7 2	Non	Oui	Non	Non	Non	Non	Oui	Non
202	2020-10-22T18:14:27.022Z	2020-10-22T18:37:51.620Z	22/10/2020	NIAKHENEDIAMA	20	[18-25 ans[	Féminin	Divorcé(e)	Primaire	Sans emploi		1 3 2 4 8 12 13	1	1	1	1	0	0	0	1	0	0	0	1	1	1	1	3	0	1	1	1	1	1	0	17	Oui	2 3 4 5 6	Oui	Entourage et communauté	Non	Non	Non	Non	Non	Non	Oui	Non
203	2020-10-22T18:15:16.257Z	2020-10-22T18:51:20.950Z	22/10/2020	NIAKHENEDIAMA	24	[18-25 ans[	Masculin	Célibataire	Sans instruction officielle	Sans emploi		8 13	0	0	0	0	0	0	0	1	0	0	0	0	1	1	0	3	1	1	0	1	1	0	0	10	Oui	1 2 4 5	Oui	7 1 2	Oui	Oui	Non	Non	Non	Non	Oui	Non
204	2020-10-23T09:35:47.280Z	2020-10-23T09:57:21.565Z	23/10/2020	COKYDIOP	19	[18-25 ans[	Masculin	Célibataire	Secondaire	Etudiant / Elève		1 4 3 2 5 7 8 13 12 11	1	1	1	1	1	0	1	1	0	0	1	1	1	1	1	3	1	1	1	1	1	0	0	20	Oui	1 2 3 4 5	Oui	7 1 2 6	Oui	Oui	Non	Non	Non	Oui	Oui	Non
205	2020-10-23T10:08:15.184+01:00	2020-10-24T09:27:27.398+01:00	23/10/2020	COKYDIOP	25	[25-40 ans[	Féminin	Marié(e)	Primaire	Ménagère		1 2 3 4 8 12 13	1	1	1	1	0	0	0	1	0	0	0	1	1	1	1	3	0	1	1	1	1	0	0	16	Oui	2 3 4 5	Oui	Entourage et communauté	Non	Non	Non	Non	Non	Non	Oui	Non
206	2020-10-23T10:12:18.889Z	2020-10-23T10:36:42.121Z	23/10/2020	COKYDIOP	24	[18-25 ans[	Féminin	Marié(e)	Sans instruction officielle	Ménagère		1 2 3 4 5 8 11 13	1	1	1	1	1	0	0	1	0	0	1	0	1	1	1	3	0	1	1	1	1	0	0	17	Oui	5 3 2 4	Oui	7 2 1	Oui	Oui	Non	Non	Non	Non	Oui	Non
207	2020-10-23T10:13:39.976+01:00	2020-10-23T22:31:53.064+01:00	23/10/2020	COKYDIOP	56	[40-59 ans[	Féminin	Marié(e)	Sans instruction officielle	Cultivateur		1 3 4 8 11 12 13	1	0	1	1	0	0	0	1	0	0	1	1	1	1	0	3	0	1	1	1	1	0	0	15	Oui	2 3 4 5	Oui	Entourage et communauté	Non	Non	Non	Non	Non	Non	Oui	Non
208	2020-10-23T10:30:11.869Z	2020-10-23T11:10:46.681Z	23/10/2020	KEUR YOUGA THIORO	63	60 ans et plus	Masculin	Marié(e)	Sans instruction officielle	Eleveur		2 4 8 13 12	0	1	0	1	0	0	0	1	0	0	0	1	1	1	1	3	0	1	1	1	1	1	0	15	Oui	2 3 4 5 6	Oui	8 7 2 6	Non	Oui	Non	Non	Non	Oui	Oui	Non
209	2020-10-23T10:33:57.775Z	2020-10-23T11:24:41.783Z	23/10/2020	KEUR YOUGA THIORO	70	60 ans et plus	Masculin	Marié(e)	Sans instruction officielle	Cultivateur		2 4 8 13	0	1	0	1	0	0	0	1	0	0	0	0	1	1	0	3	0	1	0	1	1	0	0	11	Oui	2 4 5	Oui	7 2	Non	Oui	Non	Non	Non	Non	Oui	Non
210	2020-10-23T10:34:38.914Z	2020-10-23T11:10:08.066Z	23/10/2020	KEUR YOUGA THIORO	19	[18-25 ans[	Masculin	Célibataire	Primaire	Cultivateur		2 4 8 12 13	0	1	0	1	0	0	0	1	0	0	0	1	1	1	0	3	0	1	1	1	1	0	0	13	Oui	3 2 4 5	Oui	Entourage et communauté	Non	Non	Non	Non	Non	Non	Oui	Non
211	2020-10-23T10:35:00.103Z	2020-10-23T16:08:48.977Z	23/10/2020	KEUR YOUGA THIORO	26	[25-40 ans[	Féminin	Marié(e)	Secondaire	Ménagère		4 2 10 13	0	1	0	1	0	0	0	0	0	1	0	0	1	0	0	3	0	1	1	1	1	0	0	11	Oui	2 3 5 4	Oui	8 7	Non	Non	Non	Non	Non	Non	Oui	Non
212	2020-10-23T10:45:00.178Z	2020-10-23T11:19:01.964Z	23/10/2020	KEUR YOUGA THIORO	29	[25-40 ans[	Masculin	Marié(e)	Sans instruction officielle	Commerçant		2 4 8 13 12	0	1	0	1	0	0	0	1	0	0	0	1	1	1	1	3	1	1	1	1	1	0	0	15	Oui	2 3 1 4 5	Oui	1 2 7	Oui	Oui	Non	Non	Non	Non	Oui	Non
213	2020-10-23T10:47:43.326+01:00	2020-10-23T22:32:01.459+01:00	23/10/2020	COKYDIOP	61	60 ans et plus	Féminin	Marié(e)	Sans instruction officielle	Ménagère		1 4 12 13 8	1	0	0	1	0	0	0	1	0	0	0	1	1	1	0	3	0	1	1	1	1	0	0	13	Oui	2 3 4 5	Oui	Entourage et communauté	Non	Non	Non	Non	Non	Non	Oui	Non
214	2020-10-23T11:15:01.569Z	2020-10-23T12:01:43.116Z	23/10/2020	KEUR YOUGA THIORO	18	[18-25 ans[	Masculin	Célibataire	Primaire	Commerçant		2 4 8 13	0	1	0	1	0	0	0	1	0	0	0	0	1	1	1	3	1	1	1	1	1	1	0	15	Oui	1 2 3 4 5 6	Oui	7 2	Non	Oui	Non	Non	Non	Non	Oui	Non
215	2020-10-23T11:15:59.564+01:00	2020-10-23T12:08:36.356+01:00	23/10/2020	KEUR YOUGA THIORO	28	[25-40 ans[	Masculin	Célibataire	Sans instruction officielle	Autres (préciser)	Ambulant	4 13	0	0	0	1	0	0	0	0	0	0	0	0	1	1	0	3	0	1	1	1	1	0	0	10	Oui	4 2 3 5	Oui	Entourage et communauté	Non	Non	Non	Non	Non	Non	Oui	Non
216	2020-10-23T11:17:01.081+01:00	2020-10-24T20:00:14.491+01:00	23/10/2020	COKYDIOP	27	[25-40 ans[	Féminin	Marié(e)	Sans instruction officielle	Ménagère		1 2 4 3 8 12 13	1	1	1	1	0	0	0	1	0	0	0	1	1	1	0	3	0	1	1	1	1	0	0	15	Oui	2 3 4 5	Oui	Entourage et communauté	Non	Non	Non	Non	Non	Non	Oui	Non
217	2020-10-23T11:25:11.870Z	2020-10-23T12:08:49.884Z	23/10/2020	KEUR YOUGA THIORO	35	[25-40 ans[	Masculin	Marié(e)	Primaire	Commerçant		2 4 8 13	0	1	0	1	0	0	0	1	0	0	0	0	1	1	1	3	1	1	1	1	1	0	0	14	Oui	1 2 3 4 5	Oui	1 2 7 6	Oui	Oui	Non	Non	Non	Oui	Oui	Non
218	2020-10-23T11:33:24.044Z	2020-10-23T11:52:45.534Z	23/10/2020	COKYDIOP	20	[18-25 ans[	Féminin	Célibataire	Sans instruction officielle	Ouvrier		1 2 3 4 8 11 12 13	1	1	1	1	0	0	0	1	0	0	1	1	1	1	1	3	0	1	1	1	1	0	0	17	Oui	2 3 4 5	Oui	7 1	Oui	Non	Non	Non	Non	Non	Oui	Non
219	2020-10-23T11:35:55.415Z	2020-10-23T12:08:53.573Z	23/10/2020	KEUR YOUGA THIORO	20	[18-25 ans[	Féminin	Marié(e)	Primaire	Ménagère		2 4 8 12 13	0	1	0	1	0	0	0	1	0	0	0	1	1	1	0	3	0	1	1	1	1	1	0	14	Oui	3 2 4 5 6	Oui	Entourage et communauté	Non	Non	Non	Non	Non	Non	Oui	Non
220	2020-10-23T12:13:24.758+01:00	2020-10-23T22:32:17.109+01:00	23/10/2020	COKYDIOP	54	[40-59 ans[	Masculin	Marié(e)	Sans instruction officielle	Cultivateur		1 3 2 4 5 8 12 13	1	1	1	1	1	0	0	1	0	0	0	1	1	1	0	3	1	1	1	1	1	0	0	17	Oui	2 3 1 4 5	Oui	7 6 5	Non	Non	Non	Non	Oui	Oui	Oui	Non
221	2020-10-23T12:15:46.655+01:00	2020-10-23T12:49:08.645+01:00	23/10/2020	KEUR YOUGA THIORO	27	[25-40 ans[	Féminin	Marié(e)	Primaire	Ménagère		4 13	0	0	0	1	0	0	0	0	0	0	0	0	1	1	0	3	0	0	1	1	1	0	0	9	Oui	3 4 5	Oui	7 6	Non	Non	Non	Non	Non	Oui	Oui	Non
222	2020-10-23T12:38:42.347+01:00	2020-10-24T09:27:34.824+01:00	23/10/2020	COKYDIOP	25	[25-40 ans[	Masculin	Célibataire	Sans instruction officielle	Cultivateur		1 3 4 5 2 8 13 12	1	1	1	1	1	0	0	1	0	0	0	1	1	1	1	3	1	1	1	1	1	0	0	18	Oui	2 3 1 5 4	Oui	6 7	Non	Non	Non	Non	Non	Oui	Oui	Non
223	2020-10-23T12:44:32.861+01:00	2020-10-23T22:32:25.422+01:00	23/10/2020	COKYDIOP	26	[25-40 ans[	Masculin	Célibataire	Secondaire	Autres (préciser)	Boulanger	4 12 13 8	0	0	0	1	0	0	0	1	0	0	0	1	1	1	0	3	0	1	1	0	1	0	0	11	Oui	2 3 5	Oui	7 5	Non	Non	Non	Non	Oui	Non	Oui	Non
224	2020-10-23T13:19:15.838Z	2020-10-23T14:17:50.033Z	23/10/2020	MAKA MOR KHARY	60	60 ans et plus	Féminin	Marié(e)	Sans instruction officielle	Ménagère		4 8	0	0	0	1	0	0	0	1	0	0	0	0	0	1	0	3	0	0	1	0	1	0	0	8	Oui	5 3	Oui	7 8 2	Non	Oui	Non	Non	Non	Non	Oui	Non
225	2020-10-23T13:27:08.569Z	2020-10-23T14:07:58.224Z	23/10/2020	MAKA MOR KHARY	20	[18-25 ans[	Masculin	Célibataire	Secondaire	Sans emploi		4 8 12 13	0	0	0	1	0	0	0	1	0	0	0	1	1	1	0	3	0	1	1	1	1	0	0	12	Oui	2 3 4 5	Oui	2 1 7 5 6	Oui	Oui	Non	Non	Oui	Oui	Oui	Non
227	2020-10-23T13:35:50.118Z	2020-10-23T16:04:53.515Z	23/10/2020	MAKA MOR KHARY	19	[18-25 ans[	Masculin	Célibataire	Primaire	Ouvrier		2 4 8 13	0	1	0	1	0	0	0	1	0	0	0	0	1	1	0	3	1	1	1	1	1	1	0	14	Oui	2 1 3 4 5 6	Oui	7 2	Non	Oui	Non	Non	Non	Non	Oui	Non
228	2020-10-23T13:47:04.122Z	2020-10-23T14:15:49.001Z	23/10/2020	MAKA MOR KHARY	20	[18-25 ans[	Féminin	Marié(e)	Secondaire	Ménagère		2 4 5 8 10 11 12 13	0	1	0	1	1	0	0	1	0	1	1	1	1	1	1	3	1	1	1	1	1	1	0	19	Oui	2 1 3 4 5 6	Oui	1 2 7 6	Oui	Oui	Non	Non	Non	Oui	Oui	Non
229	2020-10-23T14:11:16.580+01:00	2020-10-23T15:02:33.768+01:00	23/10/2020	MAKA MOR KHARY	81	60 ans et plus	Masculin	Marié(e)	Sans instruction officielle	Sans emploi		Téléphone portable	0	0	0	1	0	0	0	0	0	0	0	0	0	1	0	3	0	1	0	0	0	0	0	6	Oui	Ovins	Oui	Personnels de santé (Médecin, infirmier, sage-femme …….)	Non	Non	Non	Non	Non	Oui	Non	Non
230	2020-10-23T14:24:57.975Z	2020-10-23T15:08:26.464Z	23/10/2020	MAKA MOR KHARY	49	[40-59 ans[	Masculin	Marié(e)	Sans instruction officielle	Cultivateur		4 8 12 13	0	0	0	1	0	0	0	1	0	0	0	1	1	1	0	3	0	0	1	1	1	0	0	11	Oui	4 5 3	Oui	Entourage et communauté	Non	Non	Non	Non	Non	Non	Oui	Non
231	2020-10-23T14:28:34.265Z	2020-10-23T16:10:02.639Z	23/10/2020	MAKA MOR KHARY	35	[25-40 ans[	Masculin	Marié(e)	Sans instruction officielle	Cultivateur		4 8 12 13	0	0	0	1	0	0	0	1	0	0	0	1	1	1	0	3	1	1	1	1	1	1	0	14	Oui	1 2 3 4 5 6	Oui	2 7	Non	Oui	Non	Non	Non	Non	Oui	Non
232	2020-10-23T14:31:50.513Z	2020-10-23T15:05:48.832Z	23/10/2020	MAKA MOR KHARY	26	[25-40 ans[	Masculin	Marié(e)	Primaire	Commerçant		2 4 8 7 11 12 13	0	1	0	1	0	0	1	1	0	0	1	1	1	1	0	3	0	0	1	1	1	0	0	14	Oui	5 4 3	Oui	Entourage et communauté	Non	Non	Non	Non	Non	Non	Oui	Non
233	2020-10-23T15:02:39.277+01:00	2020-10-23T15:48:39.778+01:00	23/10/2020	MAKA MOR KHARY	25	[25-40 ans[	Féminin	Marié(e)	Sans instruction officielle	Ménagère		13 5 8	0	0	0	0	1	0	0	1	0	0	0	0	1	1	0	3	0	0	0	0	0	0	0	7	Oui	Autres (préciser)	Oui	Entourage et communauté	Non	Non	Non	Non	Non	Non	Oui	Non
235	2020-10-23T16:10:05.020+01:00	2020-10-24T09:28:40.365+01:00	23/10/2020	DAROU DIAKHATE	43	[40-59 ans[	Féminin	Marié(e)	Sans instruction officielle	Sans emploi		2 4 5 10 8 3	0	1	1	1	1	0	0	1	0	1	0	0	0	1	1	3	0	1	1	1	1	0	0	15	Oui	2 3 4 5	Oui	6 7	Non	Non	Non	Non	Non	Oui	Oui	Non
236	2020-10-23T16:11:18.561Z	2020-10-23T16:33:59.578Z	23/10/2020	DAROU DIAKHATE	60	60 ans et plus	Masculin	Marié(e)	Sans instruction officielle	Cultivateur		1 3 4 8 12 13	1	0	1	1	0	0	0	1	0	0	0	1	1	1	0	3	0	0	0	1	1	1	0	13	Oui	4 5 6	Oui	7 1 2	Oui	Oui	Non	Non	Non	Non	Oui	Non
237	2020-10-23T16:32:01.881Z	2020-10-23T17:02:11.200Z	23/10/2020	THILLA 2	32	[25-40 ans[	Féminin	Marié(e)	Primaire	Ménagère		1 3 4 8 12 13	1	0	1	1	0	0	0	1	0	0	0	1	1	1	1	3	0	1	1	1	1	0	0	15	Oui	2 3 4 5	Oui	Entourage et communauté	Non	Non	Non	Non	Non	Non	Oui	Non
238	2020-10-23T16:34:14.773Z	2020-10-23T17:07:59.339Z	23/10/2020	THILLA 2	49	[40-59 ans[	Masculin	Marié(e)	Sans instruction officielle	Cultivateur		1 3 2 4 8 11 10 12 13	1	1	1	1	0	0	0	1	0	1	1	1	1	1	1	3	1	1	1	1	1	0	0	19	Oui	5 3 1 2 4	Oui	Entourage et communauté	Non	Non	Non	Non	Non	Non	Oui	Non
239	2020-10-23T16:36:13.268Z	2020-10-23T16:58:08.395Z	23/10/2020	DAROU DIAKHATE	25	[25-40 ans[	Féminin	Marié(e)	Primaire	Ménagère		1 2 3 4 8 13 11 12	1	1	1	1	0	0	0	1	0	0	1	1	1	1	1	3	1	1	1	1	1	0	0	18	Oui	1 2 3 4 5	Oui	7 1 2	Oui	Oui	Non	Non	Non	Non	Oui	Non
240	2020-10-23T16:40:19.715Z	2020-10-23T17:12:01.821Z	23/10/2020	THILLA 2	60	60 ans et plus	Masculin	Marié(e)	Sans instruction officielle	Eleveur		1 2 3 4 5 8 11 12 13	1	1	1	1	1	0	0	1	0	0	1	1	1	1	1	3	0	1	1	1	1	0	0	18	Oui	2 3 4 5	Oui	2 7	Non	Oui	Non	Non	Non	Non	Oui	Non
241	2020-10-23T16:40:53.273Z	2020-10-23T17:13:03.861Z	23/10/2020	THILLA 2	23	[18-25 ans[	Féminin	Marié(e)	Sans instruction officielle	Ménagère		1 3 4 5 8 12 13	1	0	1	1	1	0	0	1	0	0	0	1	1	1	1	3	0	1	1	1	1	0	0	16	Oui	2 3 4 5	Oui	7 2	Non	Oui	Non	Non	Non	Non	Oui	Non
242	2020-10-23T16:44:22.228Z	2020-10-23T17:13:13.256Z	23/10/2020	THILLA 2	70	60 ans et plus	Féminin	Veuf (ve)	Sans instruction officielle	Ménagère		1 2 3 4 5 9 8 11 12 13	1	1	1	1	1	0	0	1	1	0	1	1	1	1	1	3	0	1	0	1	1	0	0	18	Oui	2 4 5	Oui	2 1 7	Oui	Oui	Non	Non	Non	Non	Oui	Non
243	2020-10-23T16:48:38.390+01:00	2020-10-24T09:28:52.702+01:00	23/10/2020	DAROU DIAKHATE	35	[25-40 ans[	Féminin	Marié(e)	Sans instruction officielle	Ménagère		1 3 2 4 8 12 13	1	1	1	1	0	0	0	1	0	0	0	1	1	1	1	3	0	1	0	1	1	0	0	15	Oui	4 5 2	Oui	6 7	Non	Non	Non	Non	Non	Oui	Oui	Non
244	2020-10-23T17:05:01.966+01:00	2020-10-24T09:29:01.545+01:00	23/10/2020	DAROU DIAKHATE	27	[25-40 ans[	Masculin	Célibataire	Sans instruction officielle	Commerçant		1 2 4 12 13	1	1	0	1	0	0	0	0	0	0	0	1	1	1	1	3	0	1	1	1	1	0	0	14	Oui	5 2 3 4	Oui	7 6	Non	Non	Non	Non	Non	Oui	Oui	Non
245	2020-10-23T17:11:39.486Z	2020-10-23T17:42:56.096Z	23/10/2020	THILLA 2	18	[18-25 ans[	Masculin	Célibataire	Sans instruction officielle	Autres (préciser)	Élève Coranique	1 3 2 4 5 9 8 10 11 12 13	1	1	1	1	1	0	0	1	1	1	1	1	1	1	1	3	0	1	1	1	1	0	0	20	Oui	2 3 4 5	Oui	Entourage et communauté	Non	Non	Non	Non	Non	Non	Oui	Non
247	2020-10-23T17:18:04.056Z	2020-10-23T17:51:06.131Z	23/10/2020	THILLA 2	31	[25-40 ans[	Masculin	Marié(e)	Sans instruction officielle	Ouvrier		1 4 11 12 13	1	0	0	1	0	0	0	0	0	0	1	1	1	0	1	3	0	0	1	1	1	0	0	12	Oui	3 4 5	Oui	Entourage et communauté	Non	Non	Non	Non	Non	Non	Oui	Non
248	2020-10-23T17:24:44.478Z	2020-10-23T17:52:55.585Z	23/10/2020	THILLA 2	39	[25-40 ans[	Féminin	Marié(e)	Sans instruction officielle	Ménagère		1 3 4 8 11 13	1	0	1	1	0	0	0	1	0	0	1	0	1	1	0	3	0	0	1	1	1	0	0	13	Oui	4 3 5	Oui	Entourage et communauté	Non	Non	Non	Non	Non	Non	Oui	Non
249	2020-10-23T17:47:39.575+01:00	2020-10-23T18:31:16.559+01:00	23/10/2020	THILLA 2	32	[25-40 ans[	Masculin	Marié(e)	Sans instruction officielle	Cultivateur		1 3 4 5 9 13 12 11 8	1	0	1	1	1	0	0	1	1	0	1	1	1	1	1	3	0	1	1	1	1	0	0	18	Oui	5 2 3 4	Oui	7 2 1 6	Oui	Oui	Non	Non	Non	Oui	Oui	Non
250	2020-10-23T17:48:14.677+01:00	2020-10-23T22:33:09.314+01:00	23/10/2020	DAROU DIAKHATE	26	[25-40 ans[	Féminin	Marié(e)	Sans instruction officielle	Ménagère		4 8 12 13	0	0	0	1	0	0	0	1	0	0	0	1	1	1	1	3	0	1	1	1	1	0	0	13	Oui	2 3 4 5	Oui	7 2	Non	Oui	Non	Non	Non	Non	Oui	Non
251	2020-10-23T18:00:35.103Z	2020-10-23T18:31:27.692Z	23/10/2020	MERINA ASTA	20	[18-25 ans[	Féminin	Marié(e)	Sans instruction officielle	Ménagère		1 2 3 4 8 12 13	1	1	1	1	0	0	0	1	0	0	0	1	1	1	0	3	0	1	0	0	1	0	0	13	Oui	2 5	Oui	7 1 6	Oui	Non	Non	Non	Non	Oui	Oui	Non
252	2020-10-23T18:28:53.351Z	2020-10-23T20:16:39.128Z	23/10/2020	MERINA ASTA	23	[18-25 ans[	Féminin	Marié(e)	Sans instruction officielle	Ménagère		1 3 2 4 8 12 13	1	1	1	1	0	0	0	1	0	0	0	1	1	1	1	3	1	1	1	1	1	0	0	17	Oui	1 2 3 4 5	Oui	7 6 5	Non	Non	Non	Non	Oui	Oui	Oui	Non
253	2020-10-23T18:31:24.462+01:00	2020-10-23T19:14:32.946+01:00	23/10/2020	THILLA 2	54	[40-59 ans[	Féminin	Marié(e)	Sans instruction officielle	Cultivateur		2 1 3 4	1	1	1	1	0	0	0	0	0	0	0	0	0	1	0	3	0	0	0	0	0	0	0	8	Oui	Autres (préciser)	Oui	Entourage et communauté	Non	Non	Non	Non	Non	Non	Oui	Non
254	2020-10-23T18:37:28.780Z	2020-10-23T19:00:32.143Z	23/10/2020	MERINA ASTA	50	[40-59 ans[	Féminin	Veuf (ve)	Sans instruction officielle	Commerçant		1 2 3 4 12 13	1	1	1	1	0	0	0	0	0	0	0	1	1	1	1	3	0	0	1	1	1	0	0	14	Oui	3 4 5	Oui	7 6 5	Non	Non	Non	Non	Oui	Oui	Oui	Non
255	2020-10-23T18:49:23.257Z	2020-10-23T19:15:23.114Z	23/10/2020	NIAKHENE	37	[25-40 ans[	Féminin	Marié(e)	Primaire	Ménagère		1 2 3 4 8 12 13 11	1	1	1	1	0	0	0	1	0	0	1	1	1	1	1	3	0	1	0	1	1	0	0	16	Oui	2 5 4	Oui	Entourage et communauté	Non	Non	Non	Non	Non	Non	Oui	Non
256	2020-10-23T18:52:28.711Z	2020-10-23T19:14:43.236Z	23/10/2020	NIAKHENE	37	[25-40 ans[	Masculin	Marié(e)	Supérieur	Cadre supérieur		1 2 3 4 8 13 12	1	1	1	1	0	0	0	1	0	0	0	1	1	1	1	3	0	1	0	1	1	0	0	15	Oui	2 5 4	Oui	1 2 6 7	Oui	Oui	Non	Non	Non	Oui	Oui	Non
257	2020-10-23T18:56:07.393Z	2020-10-24T19:12:14.769Z	23/10/2020	MERINA ASTA	26	[25-40 ans[	Féminin	Marié(e)	Primaire	Ménagère		1 2 12 13	1	1	0	0	0	0	0	0	0	0	0	1	1	1	0	3	0	0	0	1	1	0	0	10	Oui	4 5	Oui	Entourage et communauté	Non	Non	Non	Non	Non	Non	Oui	Non
258	2020-10-23T19:01:49.636Z	2020-10-23T19:43:42.384Z	23/10/2020	SANTHIOUTHYLL	18	[18-25 ans[	Masculin	Célibataire	Primaire	Etudiant / Elève		4 12 13	0	0	0	1	0	0	0	0	0	0	0	1	1	1	0	3	0	0	0	1	1	0	0	9	Oui	5 4	Oui	Entourage et communauté	Non	Non	Non	Non	Non	Non	Oui	Non
259	2020-10-23T19:02:32.044Z	2020-10-23T19:27:58.863Z	23/10/2020	MERINA ASTA	30	[25-40 ans[	Féminin	Marié(e)	Sans instruction officielle	Cultivateur		1 4 3 8 12 13	1	0	1	1	0	0	0	1	0	0	0	1	1	1	1	3	0	0	1	1	1	0	0	14	Oui	3 4 5	Oui	7 1 2 5	Oui	Oui	Non	Non	Oui	Non	Oui	Non
260	2020-10-23T19:03:50.263+01:00	2020-10-23T22:32:37.256+01:00	23/10/2020	MERINA ASTA	30	[25-40 ans[	Masculin	Marié(e)	Sans instruction officielle	Sans emploi		4 12 13	0	0	0	1	0	0	0	0	0	0	0	1	1	1	0	3	0	1	0	1	1	0	0	10	Oui	5 4 2	Oui	7 5	Non	Non	Non	Non	Oui	Non	Oui	Non
261	2020-10-23T19:05:08.836Z	2020-10-23T19:31:12.440Z	23/10/2020	NIAKHENE	49	[40-59 ans[	Masculin	Marié(e)	Secondaire	Commerçant		1 3 4 11 12 13	1	0	1	1	0	0	0	0	0	0	1	1	1	1	1	3	0	0	0	1	0	0	0	12	Oui	Volailles	Oui	1 2 7	Oui	Oui	Non	Non	Non	Non	Oui	Non
262	2020-10-23T19:06:04.011+01:00	2020-10-24T09:27:43.184+01:00	23/10/2020	MERINA ASTA	45	[40-59 ans[	Féminin	Marié(e)	Sans instruction officielle	Commerçant		12 1 4 8	1	0	0	1	0	0	0	1	0	0	0	1	0	1	1	3	0	1	0	0	0	0	0	10	Oui	Ovins	Oui	6 7	Non	Non	Non	Non	Non	Oui	Oui	Non
263	2020-10-23T19:09:23.812Z	2020-10-23T19:35:10.826Z	23/10/2020	NIAKHENE	22	[18-25 ans[	Masculin	Célibataire	Primaire	Commerçant		1 2 3 4 5 6 9 13 12 11	1	1	1	1	1	1	0	0	1	0	1	1	1	1	1	3	0	1	1	1	0	0	0	18	Oui	2 3 4	Oui	7 2 1	Oui	Oui	Non	Non	Non	Non	Oui	Non
264	2020-10-23T19:30:25.885+01:00	2020-10-24T09:28:02.692+01:00	23/10/2020	MERINA ASTA	32	[25-40 ans[	Féminin	Marié(e)	Sans instruction officielle	Sans emploi		1 2 3 12 13	1	1	1	0	0	0	0	0	0	0	0	1	1	1	1	3	0	0	0	1	1	0	0	12	Oui	4 5	Oui	Personnels de santé (Médecin, infirmier, sage-femme …….)	Non	Non	Non	Non	Non	Oui	Non	Non
265	2020-10-23T19:43:30.469Z	2020-10-23T20:18:52.201Z	23/10/2020	NIAKHENE	32	[25-40 ans[	Féminin	Marié(e)	Supérieur	Ménagère		1 2 3 4 5 9 11 12 13	1	1	1	1	1	0	0	0	1	0	1	1	1	1	1	3	0	1	0	1	0	0	0	16	Oui	2 4	Oui	6 7	Non	Non	Non	Non	Non	Oui	Oui	Non
266	2020-10-23T19:54:02.373+01:00	2020-10-24T09:28:12.876+01:00	23/10/2020	MERINA ASTA	42	[40-59 ans[	Féminin	Marié(e)	Sans instruction officielle	Ménagère		1 4 12 13 8	1	0	0	1	0	0	0	1	0	0	0	1	1	1	1	3	0	0	0	1	0	0	0	11	Oui	Volailles	Oui	6 7	Non	Non	Non	Non	Non	Oui	Oui	Non
267	2020-10-23T20:11:54.589+01:00	2020-10-24T09:28:26.252+01:00	23/10/2020	MERINA ASTA	37	[25-40 ans[	Masculin	Marié(e)	Sans instruction officielle	Ouvrier		2 1 4 12 13	1	1	0	1	0	0	0	0	0	0	0	1	1	1	1	3	0	1	1	1	1	0	0	14	Oui	5 3 2 4	Oui	7 6	Non	Non	Non	Non	Non	Oui	Oui	Non
268	2020-10-23T20:11:56.994+01:00	2020-10-23T20:40:51.615+01:00	23/10/2020	SANTHIOUTHYLL	20	[18-25 ans[	Masculin	Célibataire	Secondaire	Etudiant / Elève		1 2 3 4 8 11 12 13 5	1	1	1	1	1	0	0	1	0	0	1	1	1	1	1	3	1	1	1	0	1	0	0	18	Oui	2 3 1 5	Oui	Entourage et communauté	Non	Non	Non	Non	Non	Non	Oui	Non
269	2020-10-23T20:14:21.077Z	2020-10-23T20:43:17.741Z	23/10/2020	NIAKHENE	44	[40-59 ans[	Masculin	Marié(e)	Supérieur	Autres (préciser)	Adjoint du sous préfet	1 2 3 4 5 9 11 12 13	1	1	1	1	1	0	0	0	1	0	1	1	1	1	1	3	0	1	1	1	0	0	0	17	Oui	2 3 4	Oui	Entourage et communauté	Non	Non	Non	Non	Non	Non	Oui	Non
270	2020-10-24T09:07:05.347Z	2020-10-24T09:41:41.620Z	24/10/2020	MERINA ASTA	44	[40-59 ans[	Masculin	Marié(e)	Sans instruction officielle	Eleveur		4 13	0	0	0	1	0	0	0	0	0	0	0	0	1	1	0	3	0	1	1	1	1	1	0	11	Oui	2 3 4 5 6	Oui	7 1 2	Oui	Oui	Non	Non	Non	Non	Oui	Non
271	2020-10-24T09:42:36.279Z	2020-10-24T10:13:54.698Z	24/10/2020	MERINA ASTA	19	[18-25 ans[	Masculin	Célibataire	Sans instruction officielle	Cultivateur		1 2 3 4 8 13 12	1	1	1	1	0	0	0	1	0	0	0	1	1	1	1	3	0	1	0	1	1	0	0	15	Oui	2 4 5	Oui	7 1 2	Oui	Oui	Non	Non	Non	Non	Oui	Non
272	2020-10-24T10:18:38.904+01:00	2020-10-24T19:55:56.303+01:00	24/10/2020	MERINA ASTA	33	[25-40 ans[	Masculin	Marié(e)	Sans instruction officielle	Autres (préciser)	Chauffeur	5 2 1 8 9 11 12 13	1	1	0	0	1	0	0	1	1	0	1	1	1	1	1	3	0	1	0	0	1	0	0	15	Oui	2 5	Oui	6 7	Non	Non	Non	Non	Non	Oui	Oui	Non
273	2020-10-24T10:36:29.524+01:00	2020-10-24T11:02:23.157+01:00	24/10/2020	MERINA ASTA	62	60 ans et plus	Masculin	Marié(e)	Sans instruction officielle	Cultivateur		1 2 3 4 5 8 11 12 13	1	1	1	1	1	0	0	1	0	0	1	1	1	1	0	3	0	1	1	1	1	0	0	17	Oui	2 3 4 5	Oui	7 6 5 2	Non	Oui	Non	Non	Oui	Oui	Oui	Non
274	2020-10-24T10:54:29.361Z	2020-10-24T11:13:34.077Z	24/10/2020	DAROU DIAKHATE	18	[18-25 ans[	Féminin	Célibataire	Sans instruction officielle	Ménagère		1 3 4 8 13	1	0	1	1	0	0	0	1	0	0	0	0	1	1	0	1	1	1	1	1	1	0	0	12	Oui	1 2 3 4 5	Oui	7 2	Non	Oui	Non	Non	Non	Non	Oui	Non
275	2020-10-24T11:00:49.424+01:00	2020-10-24T19:56:06.366+01:00	24/10/2020	MERINA ASTA	60	60 ans et plus	Féminin	Veuf (ve)	Sans instruction officielle	Sans emploi		13 12 1 2 3 4 8	1	1	1	1	0	0	0	1	0	0	0	1	1	1	1	3	1	1	1	1	1	0	0	17	Oui	2 3 1 4 5	Oui	6 7	Non	Non	Non	Non	Non	Oui	Oui	Non
276	2020-10-24T11:20:24.040Z	2020-10-24T12:08:01.153Z	24/10/2020	KEUR MADIOP TOURE	35	[25-40 ans[	Féminin	Marié(e)	Sans instruction officielle	Ménagère		1 3 2 4 5 6 8 11 12 13	1	1	1	1	1	1	0	1	0	0	1	1	1	1	1	3	1	1	1	1	1	0	0	20	Oui	1 2 3 4 5	Oui	Entourage et communauté	Non	Non	Non	Non	Non	Non	Oui	Non
277	2020-10-24T11:20:52.556+01:00	2020-10-24T19:56:15.408+01:00	24/10/2020	MERINA ASTA	34	[25-40 ans[	Féminin	Marié(e)	Sans instruction officielle	Sans emploi		1 2 4 12 13 8	1	1	0	1	0	0	0	1	0	0	0	1	1	1	1	3	0	1	0	1	1	0	0	14	Oui	5 4 2	Oui	Entourage et communauté	Non	Non	Non	Non	Non	Non	Oui	Non
278	2020-10-24T11:20:58.278Z	2020-10-24T13:09:56.338Z	24/10/2020	KEUR MADIOP TOURE	55	[40-59 ans[	Féminin	Marié(e)	Sans instruction officielle	Commerçant		1 2 3 4 5 8 13 12 11	1	1	1	1	1	0	0	1	0	0	1	1	1	1	1	3	1	1	1	1	1	0	0	19	Oui	1 2 4 3 5	Oui	8 7 2 6	Non	Oui	Non	Non	Non	Oui	Oui	Oui	Je suis diabétique et la majeur partie de ma famille l'est
280	2020-10-24T11:27:32.253Z	2020-10-24T15:09:13.926Z	24/10/2020	KEUR MADIOP TOURE	82	60 ans et plus	Féminin	Veuf (ve)	Sans instruction officielle	Sans emploi		1 2 3 4 8 12 13	1	1	1	1	0	0	0	1	0	0	0	1	1	1	0	3	1	1	1	1	1	0	0	16	Oui	5 2 3 4 1	Oui	7 6	Non	Non	Non	Non	Non	Oui	Oui	Non
281	2020-10-24T11:32:52.693Z	2020-10-24T12:12:20.888Z	24/10/2020	KEUR MADIOP TOURE	18	[18-25 ans[	Féminin	Marié(e)	Sans instruction officielle	Ménagère		1 2 3 4 8 12 13	1	1	1	1	0	0	0	1	0	0	0	1	1	1	1	3	0	1	1	1	1	0	0	16	Oui	2 3 4 5	Oui	Entourage et communauté	Non	Non	Non	Non	Non	Non	Oui	Non
282	2020-10-24T11:33:34.200Z	2020-10-24T12:20:30.741Z	24/10/2020	KEUR MADIOP TOURE	26	[25-40 ans[	Masculin	Marié(e)	Sans instruction officielle	Cultivateur		4 8 11 12 13	0	0	0	1	0	0	0	1	0	0	1	1	1	1	0	3	0	1	1	1	1	0	0	13	Oui	2 3 4 5	Oui	6 7	Non	Non	Non	Non	Non	Oui	Oui	Non
283	2020-10-24T12:04:50.746+01:00	2020-10-24T12:23:26.240+01:00	24/10/2020	DAROU DIAKHATE	24	[18-25 ans[	Masculin	Marié(e)	Sans instruction officielle	Commerçant		1 3 4 8 11 12 13	1	0	1	1	0	0	0	1	0	0	1	1	1	1	0	3	0	1	1	1	0	0	0	14	Oui	2 3 4	Oui	Entourage et communauté	Non	Non	Non	Non	Non	Non	Oui	Non
284	2020-10-24T12:05:39.383Z	2020-10-24T15:11:42.296Z	24/10/2020	KEUR MADIOP TOURE	75	60 ans et plus	Masculin	Marié(e)	Sans instruction officielle	Cultivateur		1 2 3 4 8 12 13	1	1	1	1	0	0	0	1	0	0	0	1	1	1	0	3	0	1	0	1	1	0	0	14	Oui	2 4 5	Oui	7 6	Non	Non	Non	Non	Non	Oui	Oui	Non
285	2020-10-24T12:08:20.035Z	2020-10-24T12:38:06.432Z	24/10/2020	KEUR MADIOP TOURE	25	[25-40 ans[	Masculin	Célibataire	Sans instruction officielle	Autres (préciser)	Menuisier	1 3 4 5 13 12 11	1	0	1	1	1	0	0	0	0	0	1	1	1	1	1	3	0	0	1	1	1	0	0	15	Oui	3 4 5	Oui	Entourage et communauté	Non	Non	Non	Non	Non	Non	Oui	Non
286	2020-10-24T12:08:45.386Z	2020-10-24T13:06:07.962Z	24/10/2020	KEUR MADIOP TOURE	45	[40-59 ans[	Masculin	Marié(e)	Sans instruction officielle	Cultivateur		1 3 4 8	1	0	1	1	0	0	0	1	0	0	0	0	0	1	0	3	0	0	1	1	1	0	0	11	Oui	3 4 5	Oui	8 6 7 1 2	Oui	Oui	Non	Non	Non	Oui	Oui	Oui	Je suis atteint
287	2020-10-24T12:22:32.174Z	2020-10-24T12:47:16.489Z	24/10/2020	KEUR MADIOP TOURE	20	[18-25 ans[	Masculin	Célibataire	Sans instruction officielle	Autres (préciser)	Tailleur	4 13	0	0	0	1	0	0	0	0	0	0	0	0	1	1	0	3	0	1	1	1	1	0	0	10	Oui	2 3 4 5	Oui	7 1 6	Oui	Non	Non	Non	Non	Oui	Oui	Non
288	2020-10-24T12:29:45.124Z	2020-10-24T13:02:34.081Z	24/10/2020	KEUR MAKALA	59	[40-59 ans[	Masculin	Marié(e)	Sans instruction officielle	Cultivateur		4 8 10 12 13 3	0	0	1	1	0	0	0	1	0	1	0	1	1	1	1	3	0	0	0	0	1	0	0	12	Oui	Equidés	Oui	7 1 2	Oui	Oui	Non	Non	Non	Non	Oui	Non
289	2020-10-24T12:38:52.028+01:00	2020-10-24T13:21:01.562+01:00	24/10/2020	KEUR MADIOP TOURE	37	[25-40 ans[	Féminin	Marié(e)	Sans instruction officielle	Ménagère		4 12 13 11	0	0	0	1	0	0	0	0	0	0	1	1	1	1	0	3	0	0	1	1	1	0	0	11	Oui	3 5 4	Oui	Entourage et communauté	Non	Non	Non	Non	Non	Non	Oui	Non
290	2020-10-24T13:29:41.170Z	2020-10-24T13:52:02.664Z	24/10/2020	KEUR MAKALA	19	[18-25 ans[	Féminin	Marié(e)	Sans instruction officielle	Ménagère		4 2 10 13	0	1	0	1	0	0	0	0	0	1	0	0	1	1	1	3	0	0	1	1	1	0	0	12	Oui	3 4 5	Oui	7 2	Non	Oui	Non	Non	Non	Non	Oui	Non
291	2020-10-24T13:30:10.547+01:00	2020-10-24T13:56:36.835+01:00	24/10/2020	KEUR MADIOP TOURE	18	[18-25 ans[	Masculin	Célibataire	Sans instruction officielle	Sans emploi		1 3 2 5 4 8 13 12	1	1	1	1	1	0	0	1	0	0	0	1	1	1	0	3	1	1	1	1	1	0	0	17	Oui	5 3 2 1 4	Oui	Entourage et communauté	Non	Non	Non	Non	Non	Non	Oui	Non
292	2020-10-24T13:30:55.952+01:00	2020-10-24T14:44:32.189+01:00	24/10/2020	KEUR MAKALA	62	60 ans et plus	Féminin	Veuf (ve)	Sans instruction officielle	Ménagère		10 4 2 13	0	1	0	1	0	0	0	0	0	1	0	0	1	1	0	3	0	0	1	1	1	0	0	11	Oui	5 3 4	Oui	Entourage et communauté	Non	Non	Non	Non	Non	Non	Oui	Non
293	2020-10-24T13:35:43.534Z	2020-10-24T14:12:17.741Z	24/10/2020	KHOUMAGANA	32	[25-40 ans[	Masculin	Divorcé(e)	Sans instruction officielle	Commerçant		1 2 3 4 5 8 9 11 12 13	1	1	1	1	1	0	0	1	1	0	1	1	1	1	0	3	0	1	1	1	1	1	0	19	Oui	2 3 4 5 6	Oui	5 7	Non	Non	Non	Non	Oui	Non	Oui	Non
294	2020-10-24T13:35:52.178Z	2020-10-24T15:12:54.762Z	24/10/2020	KHOUMAGANA	20	[18-25 ans[	Masculin	Célibataire	Sans instruction officielle	Ouvrier		4 8 13	0	0	0	1	0	0	0	1	0	0	0	0	1	1	0	3	0	0	1	1	1	0	0	10	Oui	3 4 5	Oui	Entourage et communauté	Non	Non	Non	Non	Non	Non	Oui	Non
295	2020-10-24T13:38:04.794Z	2020-10-24T14:23:25.921Z	24/10/2020	KHOUMAGANA	41	[40-59 ans[	Féminin	Marié(e)	Sans instruction officielle	Ménagère		Téléphone portable	0	0	0	1	0	0	0	0	0	0	0	0	0	1	1	2	0	0	0	0	0	0	0	5	Non		Oui	Entourage et communauté	Non	Non	Non	Non	Non	Non	Oui	Non
296	2020-10-24T13:44:33.130Z	2020-10-24T14:21:37.854Z	24/10/2020	KHOUMAGANA	25	[25-40 ans[	Féminin	Marié(e)	Sans instruction officielle	Ménagère		1 2 3 4 8 12 13 11	1	1	1	1	0	0	0	1	0	0	1	1	1	1	0	3	1	1	1	1	1	0	0	17	Oui	1 2 3 4 5	Oui	7 2 1	Oui	Oui	Non	Non	Non	Non	Oui	Non
297	2020-10-24T13:47:30.785Z	2020-10-24T14:21:13.681Z	24/10/2020	KHOUMAGANA	70	60 ans et plus	Féminin	Veuf (ve)	Sans instruction officielle	Ménagère		1 2 4 8 12 13	1	1	0	1	0	0	0	1	0	0	0	1	1	1	0	3	0	1	1	1	1	0	0	14	Oui	2 3 4 5	Oui	Entourage et communauté	Non	Non	Non	Non	Non	Non	Oui	Non
298	2020-10-24T13:53:46.014+01:00	2020-10-24T19:56:41.475+01:00	24/10/2020	KEUR MAKALA	39	[25-40 ans[	Féminin	Marié(e)	Sans instruction officielle	Sans emploi		10 2 4 8 12 13	0	1	0	1	0	0	0	1	0	1	0	1	1	1	1	3	0	1	0	1	1	0	0	14	Oui	5 2 4	Oui	Personnels de santé (Médecin, infirmier, sage-femme …….)	Non	Non	Non	Non	Non	Oui	Non	Non
299	2020-10-24T14:11:55.241Z	2020-10-24T15:13:54.424Z	24/10/2020	KHOUMAGANA	54	[40-59 ans[	Masculin	Marié(e)	Sans instruction officielle	Cultivateur		4 5 8 13	0	0	0	1	1	0	0	1	0	0	0	0	1	1	0	3	0	0	1	0	1	0	0	10	Oui	3 5	Oui	7 2 6	Non	Oui	Non	Non	Non	Oui	Oui	Non
300	2020-10-24T14:14:41.987+01:00	2020-10-24T19:56:57.029+01:00	24/10/2020	KEUR MAKALA	39	[25-40 ans[	Masculin	Marié(e)	Sans instruction officielle	Cultivateur		10 4 8 12 13	0	0	0	1	0	0	0	1	0	1	0	1	1	1	1	3	0	1	1	1	1	0	0	14	Oui	2 3 4 5	Oui	6 7	Non	Non	Non	Non	Non	Oui	Oui	Non
301	2020-10-24T14:20:11.541Z	2020-10-24T15:13:55.503Z	24/10/2020	KHOUMAGANA	24	[18-25 ans[	Féminin	Marié(e)	Sans instruction officielle	Ménagère		4 12 13	0	0	0	1	0	0	0	0	0	0	0	1	1	1	0	3	0	0	0	1	1	1	0	10	Oui	4 5 6	Oui	7 6	Non	Non	Non	Non	Non	Oui	Oui	Non
302	2020-10-24T14:37:15.917Z	2020-10-24T15:01:46.761Z	24/10/2020	KHOUMAGANA	25	[25-40 ans[	Féminin	Marié(e)	Sans instruction officielle	Ménagère		1 2 4 8 13	1	1	0	1	0	0	0	1	0	0	0	0	1	1	0	3	0	1	1	0	1	0	0	12	Oui	2 3 5	Oui	Entourage et communauté	Non	Non	Non	Non	Non	Non	Oui	Non
303	2020-10-24T14:40:23.925+01:00	2020-10-24T15:42:48.777+01:00	24/10/2020	KHOUMAGANA	31	[25-40 ans[	Masculin	Marié(e)	Sans instruction officielle	Cultivateur		1 2 4 8 13 12	1	1	0	1	0	0	0	1	0	0	0	1	1	1	0	3	0	0	1	0	1	0	0	12	Oui	3 5	Oui	Entourage et communauté	Non	Non	Non	Non	Non	Non	Oui	Non
304	2020-10-24T14:45:39.696+01:00	2020-10-24T14:59:13.247+01:00	24/10/2020	KEUR MAKALA	42	[40-59 ans[	Féminin	Marié(e)	Sans instruction officielle	Ménagère		2 4 13	0	1	0	1	0	0	0	0	0	0	0	0	1	1	0	3	0	0	1	1	0	0	0	9	Oui	4 3	Oui	7 2	Non	Oui	Non	Non	Non	Non	Oui	Non
305	2020-10-24T14:48:30.437+01:00	2020-10-24T19:57:08.123+01:00	24/10/2020	KEUR MAKALA	35	[25-40 ans[	Féminin	Marié(e)	Sans instruction officielle	Sans emploi		12 13 10 2 4 8	0	1	0	1	0	0	0	1	0	1	0	1	1	1	1	3	0	0	1	0	1	0	0	13	Oui	3 5	Oui	6 7	Non	Non	Non	Non	Non	Oui	Oui	Non
306	2020-10-24T14:53:52.537Z	2020-10-24T15:28:07.349Z	24/10/2020	KEUR MAKALA	24	[18-25 ans[	Masculin	Célibataire	Primaire	Commerçant		1 2 4 13	1	1	0	1	0	0	0	0	0	0	0	0	1	1	0	3	0	1	1	1	1	0	0	12	Oui	2 3 4 5	Oui	Entourage et communauté	Non	Non	Non	Non	Non	Non	Oui	Non
307	2020-10-24T15:10:36.684Z	2020-10-24T15:35:59.737Z	24/10/2020	KHOUMAGANA	33	[25-40 ans[	Féminin	Marié(e)	Sans instruction officielle	Ménagère		1 4 8 13 12	1	0	0	1	0	0	0	1	0	0	0	1	1	1	1	3	1	1	1	1	1	0	0	15	Oui	2 1 4 3 5	Oui	Entourage et communauté	Non	Non	Non	Non	Non	Non	Oui	Non
308	2020-10-24T15:41:29.523+01:00	2020-10-24T19:57:17.861+01:00	24/10/2020	KEUR MAKALA	25	[25-40 ans[	Féminin	Marié(e)	Sans instruction officielle	Sans emploi		10 12 13 2 3	0	1	1	0	0	0	0	0	0	1	0	1	1	1	1	3	0	1	0	1	1	0	0	13	Oui	5 2 4	Oui	Personnels de santé (Médecin, infirmier, sage-femme …….)	Non	Non	Non	Non	Non	Oui	Non	Non
309	2020-10-24T16:23:33.595Z	2020-10-24T17:03:43.528Z	24/10/2020	NIAKHENE	20	[18-25 ans[	Féminin	Célibataire	Secondaire	Autres (préciser)	Enseignante	1 2 3 4 8 11 12 13	1	1	1	1	0	0	0	1	0	0	1	1	1	1	1	3	0	1	1	1	1	0	1	18	Oui	2 3 4 5 7	Oui	8 6	Non	Non	Non	Non	Non	Oui	Non	Non
310	2020-10-24T16:25:55.694Z	2020-10-24T17:24:43.357Z	24/10/2020	NIAKHENE	37	[25-40 ans[	Féminin	Marié(e)	Sans instruction officielle	Autres (préciser)	Couturière	1 2 3 4 5 8 13 12 11	1	1	1	1	1	0	0	1	0	0	1	1	1	1	1	3	0	1	0	1	1	0	0	17	Oui	2 4 5	Oui	7 6 2 1	Oui	Oui	Non	Non	Non	Oui	Oui	Non
311	2020-10-24T16:28:01.799Z	2020-10-24T16:51:43.753Z	24/10/2020	NIAKHENE	35	[25-40 ans[	Masculin	Marié(e)	Primaire	Commerçant		1 2 3 4 5 8 11 12 13	1	1	1	1	1	0	0	1	0	0	1	1	1	1	1	3	0	1	1	1	1	0	0	18	Oui	2 5 3 4	Oui	2 1 6 7	Oui	Oui	Non	Non	Non	Oui	Oui	Non
312	2020-10-24T16:29:39.674Z	2020-10-24T17:10:27.571Z	24/10/2020	NIAKHENE	25	[25-40 ans[	Féminin	Marié(e)	Sans instruction officielle	Ménagère		1 2 3 4 5 12 13 8	1	1	1	1	1	0	0	1	0	0	0	1	1	1	1	3	0	1	0	1	1	1	0	17	Oui	4 2 5 6	Oui	Entourage et communauté	Non	Non	Non	Non	Non	Non	Oui	Non
313	2020-10-24T16:36:53.952Z	2020-10-24T16:59:58.590Z	24/10/2020	NIAKHENE	25	[25-40 ans[	Masculin	Célibataire	Secondaire	Autres (préciser)	Boulanger	1 2 3 4 9 8 12 13 11	1	1	1	1	0	0	0	1	1	0	1	1	1	1	1	3	1	1	1	1	0	0	0	18	Oui	2 1 4 3	Oui	Entourage et communauté	Non	Non	Non	Non	Non	Non	Oui	Non
314	2020-10-24T16:45:16.953Z	2020-10-24T17:16:01.281Z	24/10/2020	MERINA ASTA	22	[18-25 ans[	Féminin	Marié(e)	Primaire	Ménagère		1 2 3 4 5 9 8 10 13	1	1	1	1	1	0	0	1	1	1	0	0	1	1	0	3	0	1	0	0	1	0	0	15	Oui	2 5	Oui	7 2 1	Oui	Oui	Non	Non	Non	Non	Oui	Non
315	2020-10-24T16:55:02.208+01:00	2020-10-24T19:56:23.767+01:00	24/10/2020	MERINA ASTA	22	[18-25 ans[	Féminin	Marié(e)	Sans instruction officielle	Sans emploi		1 2 3 4 8 12 13	1	1	1	1	0	0	0	1	0	0	0	1	1	1	1	3	0	1	0	1	1	0	0	15	Oui	2 5 4	Oui	Entourage et communauté	Non	Non	Non	Non	Non	Non	Oui	Non
316	2020-10-24T16:57:34.251+01:00	2020-10-24T17:17:55.633+01:00	24/10/2020	KEUR MAKALA	30	[25-40 ans[	Masculin	Marié(e)	Sans instruction officielle	Cultivateur		1 3 4 8 12 13	1	0	1	1	0	0	0	1	0	0	0	1	1	1	0	3	0	1	1	1	0	0	0	13	Oui	2 3 4	Oui	Entourage et communauté	Non	Non	Non	Non	Non	Non	Oui	Non
317	2020-10-24T17:17:37.456Z	2020-10-24T18:10:11.789Z	24/10/2020	NIAKHENE	18	[18-25 ans[	Féminin	Marié(e)	Secondaire	Etudiant / Elève		1 3 4 11 12 13	1	0	1	1	0	0	0	0	0	0	1	1	1	1	1	3	0	1	1	0	1	0	1	15	Oui	2 3 5 7	Oui	7 6 8	Non	Non	Non	Non	Non	Oui	Oui	Non
318	2020-10-24T17:24:34.121Z	2020-10-24T17:58:31.692Z	24/10/2020	NIAKHENE	35	[25-40 ans[	Féminin	Marié(e)	Sans instruction officielle	Commerçant		1 2 3 4 11 13 12	1	1	1	1	0	0	0	0	0	0	1	1	1	1	1	3	0	0	1	1	1	0	0	15	Oui	3 4 5	Oui	7 6	Non	Non	Non	Non	Non	Oui	Oui	Non
319	2020-10-24T17:34:36.607Z	2020-10-24T18:03:42.081Z	24/10/2020	NIAKHENE	19	[18-25 ans[	Masculin	Célibataire	Secondaire	Etudiant / Elève		1 2 3 4 5 8 9 10 11 12 13	1	1	1	1	1	0	0	1	1	1	1	1	1	1	1	3	0	1	1	1	1	0	0	20	Oui	2 3 4 5	Oui	Entourage et communauté	Non	Non	Non	Non	Non	Non	Oui	Non
320	2020-10-24T17:34:37.936Z	2020-10-24T18:29:56.260Z	24/10/2020	NIAKHENE	65	60 ans et plus	Masculin	Marié(e)	Sans instruction officielle	Cultivateur		1 3 4 13 12 11	1	0	1	1	0	0	0	0	0	0	1	1	1	1	1	3	0	0	0	1	1	0	0	13	Oui	4 5	Oui	7 1 6 8	Oui	Non	Non	Non	Non	Oui	Oui	Non
321	2020-10-24T17:43:29.394Z	2020-10-24T18:08:06.761Z	24/10/2020	NIAKHENE	61	60 ans et plus	Masculin	Marié(e)	Sans instruction officielle	Commerçant		1 3 4 5 8 9 11 12 13	1	0	1	1	1	0	0	1	1	0	1	1	1	1	1	3	0	0	0	1	1	0	0	16	Oui	4 5	Oui	2 1 7 6	Oui	Oui	Non	Non	Non	Oui	Oui	Non
322	2020-10-24T17:57:54.256+01:00	2020-10-24T19:37:42.583+01:00	24/10/2020	NIAKHENE	22	[18-25 ans[	Féminin	Marié(e)	Secondaire	Sans emploi		1 2 3 8 4 12 13 11	1	1	1	1	0	0	0	1	0	0	1	1	1	1	1	3	0	1	1	1	1	0	0	17	Oui	5 2 3 4	Oui	7 1 2	Oui	Oui	Non	Non	Non	Non	Oui	Non
323	2020-10-24T18:14:43.778Z	2020-10-24T18:27:05.039Z	24/10/2020	DAROU DIAKHATE	18	[18-25 ans[	Masculin	Célibataire	Sans instruction officielle	Etudiant / Elève		1 2 4 8 9 13	1	1	0	1	0	0	0	1	1	0	0	0	1	1	1	3	0	1	0	1	1	0	0	14	Oui	5 2 4	Oui	Entourage et communauté	Non	Non	Non	Non	Non	Non	Oui	Non
324	2020-10-24T18:33:57.749+01:00	2020-10-24T19:16:03.922+01:00	24/10/2020	NIAKHENE	18	[18-25 ans[	Masculin	Célibataire	Secondaire	Etudiant / Elève		1 2 3 5 4 8 9 12 13 11	1	1	1	1	1	0	0	1	1	0	1	1	1	1	1	3	1	1	1	1	1	0	1	21	Oui	5 4 3 2 1 7	Oui	7 8	Non	Non	Non	Non	Non	Non	Oui	Non
325	2020-10-24T18:45:06.426+01:00	2020-10-24T19:01:41.135+01:00	24/10/2020	DAROU DIAKHATE	20	[18-25 ans[	Masculin	Célibataire	Sans instruction officielle	Cultivateur		1 4 8 13	1	0	0	1	0	0	0	1	0	0	0	0	1	1	0	3	0	0	1	1	0	0	0	10	Oui	3 4	Oui	Entourage et communauté	Non	Non	Non	Non	Non	Non	Oui	Non
326	2020-10-24T18:46:08.695+01:00	2020-10-24T19:56:32.197+01:00	24/10/2020	MERINA ASTA	24	[18-25 ans[	Masculin	Marié(e)	Sans instruction officielle	Cultivateur		1 2 4 12 13	1	1	0	1	0	0	0	0	0	0	0	1	1	1	1	3	0	0	0	1	1	0	0	12	Oui	5 4	Oui	Entourage et communauté	Non	Non	Non	Non	Non	Non	Oui	Non
[truncated: 55 more columns]
